# Supplementary material for: Characterization of prevalent genetic variants in the Estonian Biobank body-mass index GWAS
Source: Nat Commun. 2025 Oct 8;16:8956. doi: 10.1038/s41467-025-64006-9 (PMC12508233; doi:10.1038/s41467-025-64006-9)
Supplement: Supplementary file 3 — Supplementary Data 1-6 [file 41467_2025_64006_MOESM3_ESM.xlsx]

## Sheet: SupplData1
Supplementary Data 1: Genetic correlation between EstBB BMI GWAS with previously published data using LDSC.
LDSC regression was performed using the CTG-VL platform to estimate genome-wide genetic correlations between EstBB BMI GWAS and an agnostic panel of public GWAS summary statistics. The table lists the top 100 correlations ranked by P value. Analyses were two-sided, and P values are reported as exact and unadjusted. Datasets with known sample overlap were excluded. Rg – genetic correlation between…
phenotype	Rg	SE	z	P value	N	Cohort
Body mass index (BMI)	0.881	0.011	80.12	< 1.00E-300	359983	UK Biobank
Weight	0.78	0.015	52.73	< 1.00E-300	360116	UK Biobank
Weight	0.78	0.015	52.63	< 1.00E-300	354838	UK Biobank
Body fat percentage	0.72	0.014	52.14	< 1.00E-300	354628	UK Biobank
Whole body fat mass	0.805	0.013	60.55	< 1.00E-300	354244	UK Biobank
Body mass index (BMI)	0.881	0.011	79.77	< 1.00E-300	354831	UK Biobank
Impedance of whole body	-0.666	0.014	-48.45	< 1.00E-300	354795	UK Biobank
Impedance of leg (right)	-0.664	0.015	-45.14	< 1.00E-300	354817	UK Biobank
Impedance of leg (left)	-0.668	0.015	-45.7	< 1.00E-300	354811	UK Biobank
Impedance of arm (right)	-0.584	0.014	-40.65	< 1.00E-300	354792	UK Biobank
Impedance of arm (left)	-0.593	0.015	-40.31	< 1.00E-300	354807	UK Biobank
Leg fat percentage (right)	0.708	0.014	51.91	< 1.00E-300	354811	UK Biobank
Leg fat mass (right)	0.834	0.012	67.18	< 1.00E-300	354807	UK Biobank
Leg fat percentage (left)	0.72	0.013	53.51	< 1.00E-300	354791	UK Biobank
Leg fat mass (left)	0.837	0.012	67.29	< 1.00E-300	354788	UK Biobank
Leg fat-free mass (left)	0.699	0.018	39.61	< 1.00E-300	354771	UK Biobank
Leg predicted mass (left)	0.699	0.018	39.59	< 1.00E-300	354766	UK Biobank
Arm fat percentage (right)	0.794	0.013	62.57	< 1.00E-300	354760	UK Biobank
Arm fat mass (right)	0.858	0.012	70.22	< 1.00E-300	354736	UK Biobank
Arm fat percentage (left)	0.794	0.012	64.04	< 1.00E-300	354707	UK Biobank
Arm fat mass (left)	0.857	0.012	70.81	< 1.00E-300	354673	UK Biobank
Trunk fat percentage	0.679	0.015	45.28	< 1.00E-300	354619	UK Biobank
Trunk fat mass	0.758	0.015	51.87	< 1.00E-300	354597	UK Biobank
Waist circumference	0.802	0.014	58.57	< 1.00E-300	360564	UK Biobank
Hip circumference	0.787	0.014	55.3	< 1.00E-300	360521	UK Biobank
Leg fat-free mass (right)	0.674	0.018	37.19	< 1.00E-300	354798	UK Biobank
Leg predicted mass (right)	0.674	0.018	37.15	< 1.00E-300	354798	UK Biobank
Basal metabolic rate	0.651	0.019	35.04	4.73e-269	354825	UK Biobank
Arm fat-free mass (left)	0.626	0.018	34.33	2.9e-258	354668	UK Biobank
Arm predicted mass (left)	0.625	0.018	33.94	1.7e-252	354653	UK Biobank
Arm predicted mass (right)	0.614	0.019	33.13	9.66e-241	354726	UK Biobank
Arm fat-free mass (right)	0.613	0.019	33.13	1.22e-240	354732	UK Biobank
Whole body water mass	0.592	0.019	30.34	3.14e-202	354834	UK Biobank
Whole body fat-free mass	0.59	0.02	30.19	3.71e-200	354808	UK Biobank
Ankle spacing width	0.494	0.019	25.4	2.53e-142	206589	UK Biobank
Trunk fat-free mass	0.495	0.021	23.91	2.45e-126	354530	UK Biobank
Trunk predicted mass	0.494	0.021	23.87	6.3e-126	354494	UK Biobank
Ankle spacing width (left)	0.482	0.021	22.52	2.92e-112	114630	UK Biobank
Ankle spacing width (right)	0.473	0.021	22.05	9.92e-108	114614	UK Biobank
Major dietary changes in the last 5 years: No	-0.499	0.025	-20	5.59e-89	360294	UK Biobank
Diabetes diagnosed by doctor	0.494	0.027	18.57	5.86e-77	360192	UK Biobank
Treatment/medication code: metformin	0.548	0.03	18.1	3.01e-73	361141	UK Biobank
Non-cancer illness code, self-reported: diabetes	0.497	0.028	17.65	1.06e-69	361141	UK Biobank
Milk type used: Skimmed	0.581	0.034	17.26	8.91e-67	360806	UK Biobank
Long-standing illness, disability or infirmity	0.37	0.023	15.98	1.9e-57	352798	UK Biobank
Pain type(s) experienced in last month: Knee pain	0.389	0.025	15.87	1.05e-56	360391	UK Biobank
Vascular/heart problems diagnosed by doctor: None of the above	-0.322	0.021	-15.56	1.35e-54	360420	UK Biobank
High light scatter reticulocyte count	0.335	0.022	15.06	3.15e-51	344729	UK Biobank
Wheeze or whistling in the chest in last year	0.331	0.022	14.91	2.9e-50	354523	UK Biobank
Vascular/heart problems diagnosed by doctor: High blood pressure	0.311	0.021	14.84	8.65e-50	360420	UK Biobank
Non-cancer illness code, self-reported: hypertension	0.306	0.021	14.54	6.97e-48	361141	UK Biobank
HDL cholesterol	-0.327	0.023	-14.12	3.03e-45	367021	UK Biobank (EUR)
Immature reticulocyte fraction	0.312	0.022	13.97	2.46e-44	344728	UK Biobank
Attendance/disability/mobility allowance: None of the above	-0.364	0.026	-13.91	5.21e-44	358597	UK Biobank
Medication for cholesterol, blood pressure or diabetes: None of the above	-0.359	0.026	-13.88	8.16e-44	165340	UK Biobank
#Arthrosis	0.385	0.028	13.84	1.47e-43	361194	UK Biobank
Diseases of the musculoskeletal system and connective tissue	0.335	0.025	13.58	4.92e-42	361194	UK Biobank
Weight change during worst episode of depression: Gained weight	0.696	0.051	13.55	7.42e-42	56571	UK Biobank
Illnesses of siblings: None of the above (group 1)	-0.403	0.03	-13.52	1.12e-41	281979	UK Biobank
Snoring	-0.331	0.025	-13.39	6.57e-41	336320	UK Biobank
Major dietary changes in the last 5 years: Yes, because of other reasons	0.476	0.036	13.37	9.66e-41	360294	UK Biobank
Never eat eggs, dairy, wheat, sugar: I eat all of the above	-0.319	0.024	-13.36	1.05e-40	359777	UK Biobank
Major dietary changes in the last 5 years: Yes, because of illness	0.359	0.027	13.34	1.35e-40	360294	UK Biobank
Illnesses of siblings: High blood pressure	0.358	0.027	13.22	6.89e-40	281619	UK Biobank
Never eat eggs, dairy, wheat, sugar: Sugar or foods/drinks containing sugar	0.331	0.025	13.12	2.41e-39	359777	UK Biobank
Medication for cholesterol, blood pressure or diabetes: Blood pressure medication	0.333	0.025	13.11	2.78e-39	165340	UK Biobank
Taking other prescription medications	0.308	0.023	13.11	2.79e-39	360027	UK Biobank
Medication for pain relief, constipation, heartburn: None of the above	-0.278	0.021	-12.94	2.72e-38	357084	UK Biobank
Gonarthrosis [arthrosis of knee](FG)	0.38	0.029	12.94	2.83e-38	361194	UK Biobank
Diagnoses - main ICD10: M17 Gonarthrosis [arthrosis of knee]	0.38	0.029	12.94	2.83e-38	361194	UK Biobank
Attendance/disability/mobility allowance: Blue badge	0.39	0.031	12.59	2.32e-36	358597	UK Biobank
Cystatin C	0.246	0.02	12.17	4.37e-34	400940	UK Biobank (EUR)
Apolipoprotein A	-0.297	0.024	-12.14	6.61e-34	364987	UK Biobank (EUR)
Nervous feelings	-0.263	0.022	-12.1	1e-33	351829	UK Biobank
Pain type(s) experienced in last month: Hip pain	0.363	0.03	12.09	1.13e-33	360391	UK Biobank
Multisite chronic pain	0.254	0.021	12.01	2.97e-33	380000	UK Biobank
SHBG	-0.259	0.022	-11.9	1.17e-32	363650	UK Biobank (EUR)
Attendance/disability/mobility allowance: Disability living allowance	0.334	0.028	11.9	1.26e-32	358597	UK Biobank
Medication for pain relief, constipation, heartburn: Aspirin	0.399	0.034	11.89	1.41e-32	357084	UK Biobank
Treatment/medication code: aspirin	0.396	0.034	11.67	1.91e-31	361141	UK Biobank
High light scatter reticulocyte percentage	0.309	0.027	11.45	2.35e-30	344729	UK Biobank
Illnesses of mother: Diabetes	0.397	0.035	11.44	2.54e-30	331142	UK Biobank
Diseases of the nervous system	0.411	0.036	11.31	1.18e-29	361194	UK Biobank
Diastolic blood pressure, automated reading	0.238	0.021	11.3	1.38e-29	340162	UK Biobank
Albumin	-0.22	0.02	-11.29	1.47e-29	367192	UK Biobank (EUR)
Pain type(s) experienced in last month: None of the above	-0.249	0.023	-11.07	1.72e-28	360391	UK Biobank
Medication for cholesterol, blood pressure, diabetes, or take exogenous hormones: Blood pressure medication	0.276	0.025	11.06	2.07e-28	193148	UK Biobank
Non-cancer illness code, self-reported: osteoarthritis	0.372	0.034	10.93	8.17e-28	361141	UK Biobank
Milk type used: Full cream	-0.467	0.043	-10.91	9.84e-28	360806	UK Biobank
Reticulocyte count	0.297	0.027	10.9	1.1e-27	344729	UK Biobank
Shortness of breath walking on level ground	0.424	0.039	10.85	1.97e-27	118006	UK Biobank
Forced vital capacity (FVC), Best measure	-0.171	0.016	-10.78	4.05e-27	272338	UK Biobank
Treatment/medication code: simvastatin	0.341	0.032	10.76	5.12e-27	361141	UK Biobank
Alanine aminotransferase	0.258	0.024	10.69	1.1e-26	400822	UK Biobank (EUR)
Illnesses of siblings: Diabetes	0.47	0.044	10.69	1.16e-26	280211	UK Biobank
Treatment/medication code: bendroflumethiazide	0.331	0.031	10.61	2.79e-26	361141	UK Biobank
Nerve, nerve root and plexus disorders	0.349	0.033	10.57	4.33e-26	361194	UK Biobank
Basal Cell Carcinoma (MTAG)	0.264	0.025	10.52	6.7e-26	651138	UKBB+Qskin+eMERGE
cystatin-based estimated glomerular filtration rate	-0.258	0.024	-10.52	6.93e-26	460826	CKDGen Consortium
Treatment/medication code: gliclazide	0.5032	0.04825	10.43	1.807e-25	361141	UK Biobank

## Sheet: SupplData2
Supplementary Data 2: List of all fine-mapped hits in EstBB BMI GWAS.
Each listed SNV represents the variant with the highest posterior inclusion probability (PIP) within its 1 Mb genomic window. Fine-mapping was performed using the finemap.abf function from the coloc v5.2.3 R package, as implemented in our custom pipeline. Effect sizes (β), standard errors (SE), and P values are derived from two-sided linear regression models. PIP indicates the probability of the …
locus	chr	pos	rsID	Ref	Alt	beta	SE	P value	PIP
1	1	39085816	rs72634501	T	C	0.018	0.003	2.1e-08	0.182
2	1	47219005	rs977747	T	G	-0.016	0.003	3.1e-08	0.123
3	1	49845782	rs4926833	G	A	-0.016	0.003	8.7e-09	0.042
4	1	62114219	rs12140153	G	T	-0.043	0.004	2.1e-23	1
5	1	72289422	rs2568952	C	G	0.03	0.003	2e-27	0.064
6	1	73516504	rs78141940	C	T	-0.029	0.005	3.6e-08	0.999
7	1	74548678	rs10789396	T	C	-0.029	0.003	3.2e-26	0.847
8	1	77984833	rs34517439	C	A	0.033	0.004	9.9e-15	0.587
9	1	81977326	rs3828118	G	A	0.017	0.003	1.8e-09	0.142
10	1	96738735	rs2088252	A	G	0.022	0.003	2.3e-11	0.495
11	1	108537152	rs184160036	C	A	0.049	0.008	1.5e-10	1
12	1	109612066	rs17024393	T	C	0.086	0.005	3.1e-59	0.166
13	1	151061503	rs10749659	C	T	-0.017	0.003	1.3e-08	0.024
14	1	155489364	rs61812092	C	T	0.019	0.003	2.1e-08	0.251
15	1	177929986	rs545608	G	C	0.065	0.004	5.5e-67	0.379
16	1	190337942	rs718609	G	A	0.024	0.003	5e-14	0.091
17	1	203522264	rs4971212	T	G	0.019	0.003	1.6e-08	0.597
18	2	626431	rs35296565	T	TTG	0.071	0.004	4.8e-87	0.059
19	2	6018020	rs4670030	T	C	-0.018	0.003	3.5e-11	0.097
20	2	24918669	rs11676272	A	G	0.036	0.003	4.9e-39	0.744
21	2	28754378	rs4233727	T	C	-0.016	0.003	2.1e-08	0.1
22	2	48300896	rs10193072	T	C	-0.015	0.003	4.9e-08	0.291
23	2	58639449	rs7572387	A	C	-0.024	0.003	2.6e-19	0.155
24	2	59732562	rs1442872	C	T	0.019	0.003	4.9e-11	0.157
25	2	134954087	rs3814354	G	A	-0.017	0.003	1.2e-09	0.023
26	2	135964425	rs13404551	T	C	-0.015	0.003	2.6e-08	0.205
27	2	140254714	rs5023613	C	T	0.017	0.003	2.3e-10	0.116
28	2	141544934	rs35935052	G	T	-0.024	0.004	1.7e-11	0.187
29	2	163730155	rs7563112	T	C	-0.02	0.003	3.5e-09	0.357
30	2	180711799	rs56655718	T	A	-0.022	0.003	1e-14	0.162
31	2	187262604	rs62172532	G	T	-0.015	0.003	4.7e-08	0.011
32	2	199261868	rs60401572	A	G	0.04	0.007	1.1e-09	0.208
33	2	204511190	rs4405740	T	C	-0.024	0.004	1.8e-09	0.87
34	2	212557040	rs10191896	C	T	-0.017	0.003	6.1e-10	0.094
35	2	235869928	rs12611993	T	C	-0.02	0.003	1.8e-11	0.338
36	3	8096354	rs1554194	G	C	0.018	0.003	9.2e-11	0.499
37	3	11236525	rs347617	C	T	-0.015	0.003	4.9e-08	0.073
38	3	21768902	rs34909458	AG	A	0.016	0.003	3e-08	0.069
39	3	25068924	rs7619139	T	A	0.02	0.003	2.6e-12	0.713
40	3	42277530	rs4683150	C	T	0.03	0.004	7.7e-14	0.065
41	3	50171386	rs2518795	C	T	0.017	0.003	2.1e-09	0.062
42	3	53786043	rs3774595	G	A	-0.02	0.003	1.4e-11	0.216
43	3	61213908	rs202040070	T	G	-0.019	0.003	7.9e-11	0.044
44	3	62727468	rs925018	C	G	0.018	0.003	1e-09	0.297
45	3	77589985	rs775728	A	G	-0.018	0.003	5.1e-11	0.054
46	3	81625776	rs7642112	C	T	0.017	0.003	8.8e-10	0.134
47	3	84747387	rs79948904	A	G	-0.024	0.004	6.6e-10	0.394
48	3	85779138	rs78272412	T	C	-0.025	0.004	1.2e-08	0.216
49	3	88141618	rs7432826	C	A	0.028	0.005	1.5e-08	0.028
50	3	94174366	rs9857105	A	G	-0.018	0.003	6.8e-11	0.09
51	3	108263699	rs12108181	T	A	0.019	0.003	2.4e-12	0.062
52	3	131901852	rs10662785	G	GTTT	0.02	0.003	5.8e-10	0.024
53	3	136933710	rs11316539	CT	C	0.018	0.003	2.9e-09	0.021
54	3	154320623	rs171390	T	C	0.015	0.003	2.5e-08	0.108
55	3	177201518	rs6806386	T	G	-0.017	0.003	2e-09	0.027
56	3	184292260	rs3914188	G	C	-0.021	0.003	7.9e-13	0.433
57	3	186116501	rs7647305	T	C	0.034	0.003	3.2e-22	0.061
58	4	2565569	rs17164051	T	G	0.017	0.003	9e-09	0.051
59	4	25407216	rs34811474	G	A	-0.022	0.003	1.2e-10	0.995
60	4	30999679	rs4132132	T	C	0.015	0.003	2.4e-08	0.151
61	4	45163633	rs144582188	ATTC	A	0.034	0.003	9.6e-36	0.218
62	4	61662453	rs13124636	A	G	-0.032	0.005	2e-09	0.654
63	4	79667520	rs72649355	C	A	-0.019	0.003	7.1e-09	0.074
64	4	129837558	rs2952862	T	C	-0.021	0.003	4.6e-13	0.226
65	4	136162038	rs1296328	A	C	-0.018	0.003	1e-10	0.607
66	5	43104963	rs6451672	A	G	0.016	0.003	3.8e-09	0.09
67	5	59653535	rs379578	G	T	0.016	0.003	3.9e-08	0.397
68	5	61435631	rs7709645	G	C	-0.019	0.003	4.6e-12	0.105
69	5	64646571	rs10461497	C	T	0.017	0.003	1e-09	0.166
70	5	75690656	rs4704230	T	C	-0.019	0.003	1.9e-11	0.193
71	5	81587755	-	A	ACG	-0.019	0.003	1.7e-08	0.228
72	5	88407282	rs7445169	C	G	-0.026	0.003	6.9e-15	0.214
73	5	96578349	rs73774308	T	C	0.032	0.005	2.5e-11	0.092
74	5	105956376	rs143088242	C	G	0.046	0.008	1.4e-09	0.205
75	5	107974502	rs11744308	A	T	0.018	0.003	2.8e-10	0.085
76	5	117301010	rs62373955	A	G	-0.034	0.006	5.8e-09	0.165
77	5	123363504	rs34732995	C	CTA	-0.016	0.003	1.6e-09	0.171
78	5	124993213	rs56952091	G	T	0.017	0.003	1.1e-09	0.38
79	5	154139206	rs815611	G	A	-0.016	0.003	8.2e-09	0.111
80	5	157325310	rs543956628	A	G	0.069	0.012	1e-08	0.577
81	5	171172323	rs2053682	C	A	0.02	0.003	5e-12	0.231
82	6	5331141	rs797128	A	C	0.016	0.003	9.5e-09	0.124
83	6	24025867	rs9356920	G	A	0.017	0.003	4.2e-08	0.321
84	6	34751397	rs9462012	A	G	0.029	0.003	5.9e-17	0.047
85	6	40396089	rs10573491	TAAG	T	-0.02	0.003	9.5e-14	0.312
86	6	41766299	rs60249459	GGAAA	G	0.018	0.003	1.9e-10	0.927
87	6	50830813	rs2206277	C	T	0.04	0.003	6.4e-38	0.088
88	6	51895729	rs2474896	C	T	0.019	0.003	4.1e-11	0.061
89	6	55113588	rs10456179	C	T	0.015	0.003	2.4e-08	0.07
90	6	63457887	rs12196062	A	T	0.015	0.003	3.2e-08	0.009
91	6	108675545	rs3800228	T	G	0.019	0.003	1.9e-11	0.166
92	6	118398968	rs6904968	A	G	0.017	0.003	9.2e-09	0.049
93	6	119814383	rs6904660	C	T	-0.016	0.003	8.2e-09	0.918
94	6	160009559	rs3798191	G	A	0.02	0.004	1.8e-08	0.108
95	6	165539356	rs643066	T	C	-0.019	0.003	5.3e-10	0.872
96	7	24179438	rs76652221	A	G	-0.029	0.005	8.4e-11	0.987
97	7	49586585	rs71554281	A	ATTC	0.015	0.003	4.1e-08	0.036
98	7	75533848	rs1167827	G	A	-0.022	0.003	9.7e-15	0.133
99	7	76928392	rs77509372	C	A	-0.03	0.003	1.1e-24	0.11
100	7	78197747	rs3840590	G	GA	-0.022	0.003	3.2e-14	0.801
101	7	93683367	rs6968642	C	T	0.018	0.003	2.5e-11	0.081
102	7	134068520	rs35424764	CCT	C	-0.017	0.003	2.8e-08	0.088
103	8	4446140	rs13251739	G	C	0.021	0.004	1.4e-08	0.647
104	8	17144598	rs1989186	G	A	-0.019	0.003	1.2e-08	0.256
105	8	25808653	rs59104534	C	T	0.016	0.003	2e-08	0.062
106	8	28125437	rs12548838	A	G	0.019	0.003	1.7e-11	0.09
107	8	75949973	rs35918296	C	T	-0.027	0.003	4.3e-23	0.13
108	8	117850822	rs11781699	T	C	0.02	0.003	5e-11	0.303
109	9	6942940	rs7037266	C	A	-0.02	0.003	6e-13	0.215
110	9	8319806	rs7873084	C	T	0.02	0.004	5e-08	0.282
111	9	70984034	rs10868937	G	A	-0.015	0.003	1.5e-08	0.293
112	9	101152346	rs776518	A	G	-0.019	0.003	3.9e-12	0.097
113	9	117636125	rs10759928	A	G	-0.023	0.003	4.3e-17	0.629
114	9	119370046	rs1324628	G	T	-0.015	0.003	4.1e-08	0.263
115	9	123819728	rs1778897	C	G	0.019	0.003	2.2e-09	0.053
116	9	126634602	rs55720446	A	AC	0.021	0.003	5e-13	0.183
117	9	128253000	rs2267958	G	A	-0.017	0.003	7.1e-10	0.712
118	9	137371330	rs77641763	C	T	-0.031	0.004	6.7e-15	0.599
119	10	2622520	rs12240387	G	A	0.021	0.003	3.9e-13	0.81
120	10	34514850	rs1025638	T	C	0.016	0.003	1.5e-08	0.228
121	10	73940298	rs11000814	C	T	0.019	0.003	2.4e-08	0.882
122	10	75536272	rs11001413	T	C	-0.017	0.003	4e-10	0.143
123	10	86336290	rs10887578	G	C	0.015	0.003	1.2e-08	0.159
124	10	98013128	rs522110	A	G	0.019	0.003	5.3e-12	0.145
125	10	100652147	rs7922986	A	T	-0.016	0.003	2.6e-09	0.703
126	10	102875199	rs12764049	A	G	0.017	0.003	4.8e-09	0.11
127	10	112961645	rs7895657	A	G	-0.016	0.003	3.5e-08	0.619
128	11	8618447	rs4929947	G	C	0.018	0.003	1.3e-10	0.049
129	11	18264855	rs61882742	A	C	0.018	0.003	2.6e-08	0.727
130	11	27618676	rs10767654	T	G	0.029	0.004	2e-15	0.072
131	11	28621044	rs67417343	CTCT	C	-0.023	0.003	3.4e-17	0.154
132	11	43857963	rs7120753	T	A	-0.015	0.003	4.8e-08	0.689
133	11	45391834	rs10838460	T	C	-0.018	0.003	4.8e-11	0.336
134	11	47358095	rs11039200	A	C	0.024	0.003	8.9e-18	0.134
135	11	57342323	rs35566323	C	G	-0.034	0.006	5.2e-10	0.035
136	11	64689243	rs36122114	AT	A	-0.021	0.004	3.7e-09	0.056
137	11	65827349	rs7102454	T	C	0.018	0.003	1.2e-09	0.135
138	11	74724816	rs12576444	C	T	-0.015	0.003	1.4e-08	0.142
139	11	89619508	rs4492830	A	G	-0.016	0.003	1.6e-08	0.016
140	11	92965261	rs10830962	C	G	0.017	0.003	1.1e-09	0.159
141	11	132772064	rs4936175	T	C	0.016	0.003	1.2e-08	0.233
142	12	871759	rs11613704	C	A	0.021	0.003	7.1e-12	0.498
143	12	17645890	rs79171978	G	C	-0.025	0.005	3.3e-08	0.139
144	12	32378286	rs12229856	C	T	-0.016	0.003	1.2e-08	0.047
145	12	39004369	rs61937587	G	A	-0.023	0.003	2.2e-11	0.697
146	12	47093031	rs7960745	C	A	0.016	0.003	8.1e-09	0.306
147	12	49869365	rs7132908	G	A	0.044	0.003	1.1e-58	0.87
148	12	90227881	rs2731251	T	C	-0.018	0.003	2.1e-08	0.054
149	12	99246381	rs77436242	G	C	0.037	0.006	3.4e-10	0.667
150	12	113468335	rs139906449	G	A	0.033	0.006	7e-09	0.634
151	12	115659251	rs1896124	G	A	0.015	0.003	3.5e-08	0.071
152	12	122191466	rs11060167	A	C	0.017	0.003	3.4e-08	0.023
153	12	123397915	rs147935170	C	T	-0.026	0.005	3.4e-08	0.035
154	13	27443133	rs9579083	G	C	0.025	0.003	2e-15	0.057
155	13	40217196	rs9603701	T	C	0.02	0.003	3e-11	0.194
156	13	53528071	rs12429545	G	A	0.043	0.004	6.8e-26	0.313
157	13	57755926	rs1029151	T	A	0.027	0.004	3.6e-14	0.064
158	13	58855339	rs1537449	C	A	-0.021	0.003	1.8e-09	0.062
159	13	65630748	rs9564268	T	C	-0.017	0.003	1.9e-09	0.567
160	14	25479813	rs12587211	T	G	0.018	0.003	1.2e-09	0.128
161	14	29221307	rs2180454	T	C	0.022	0.003	1.5e-13	0.235
162	14	32829525	rs34179565	CA	C	0.021	0.003	1.4e-14	0.434
163	14	72881422	rs17182027	G	A	-0.019	0.003	5e-12	0.425
164	14	79433111	rs7141420	C	T	0.021	0.003	2.8e-15	0.83
165	14	82236368	rs10133279	C	T	0.018	0.003	6.2e-10	0.975
166	14	90821483	rs7148903	G	C	-0.016	0.003	1.6e-08	0.066
167	14	93597603	rs11160132	C	T	0.024	0.003	2.5e-15	0.159
168	14	101062668	rs7161194	A	G	-0.02	0.003	3.9e-11	1
169	15	38104194	rs12915619	T	G	0.016	0.003	4.4e-08	0.384
170	15	57292698	rs4774921	G	A	0.023	0.004	2.8e-08	0.734
171	15	62006519	rs185160237	A	G	-0.031	0.005	1.8e-09	0.063
172	15	67811976	rs9920643	C	T	-0.036	0.004	8.8e-22	0.064
173	15	72816737	rs12914505	C	T	0.019	0.003	6.5e-09	0.214
174	15	80739857	rs35505201	G	GCTGT	-0.017	0.003	2.6e-09	0.057
175	16	283017	rs440401	G	T	0.02	0.003	2.2e-12	1
176	16	3974127	rs34033929	C	T	0.026	0.003	1e-21	0.687
177	16	6674811	rs60160739	A	C	-0.025	0.004	4e-09	0.329
178	16	20241980	rs60998159	CAA	C	0.033	0.004	6.8e-20	0.126
179	16	28886131	rs8056890	G	A	0.025	0.003	5.9e-19	0.082
180	16	30055011	rs34855001	CCT	C	0.017	0.003	1.8e-10	0.086
181	16	49020053	rs2908890	T	G	-0.019	0.003	4.1e-12	0.133
182	16	53767042	rs1421085	T	C	0.087	0.003	6e-226	0.215
183	16	72211698	rs8051717	A	G	0.019	0.003	3.8e-09	0.352
184	17	2297577	rs216199	C	T	-0.017	0.003	7.1e-10	0.108
185	17	5397722	rs140226945	CTT	C	-0.032	0.005	4.7e-11	0.227
186	17	7888408	rs59090856	C	G	0.041	0.007	1.2e-08	0.228
187	17	36558142	rs12951387	G	A	-0.023	0.003	2.7e-17	0.071
188	17	37854882	rs142259845	G	T	-0.052	0.007	1.5e-13	0.92
189	17	48342964	rs112875011	G	A	0.03	0.005	1.2e-10	0.449
190	17	67390801	rs62084079	C	T	-0.022	0.003	3.4e-12	0.058
191	17	80690417	rs4889882	G	A	0.017	0.003	1.1e-08	0.057
192	18	949778	rs12962200	G	A	0.016	0.003	4.8e-08	0.219
193	18	23494958	rs303753	G	A	0.016	0.003	3.6e-08	0.042
194	18	60181136	rs523288	A	T	0.067	0.003	8.9e-82	0.084
195	18	65742156	rs28375156	T	C	0.021	0.004	6.3e-09	0.024
196	18	75798210	rs1460278	A	C	-0.019	0.003	5.2e-10	0.235
197	19	18698105	rs7258722	T	A	-0.022	0.003	8.4e-16	0.471
198	19	33822483	rs865637	T	C	0.021	0.003	2.2e-13	0.108
199	19	45679046	rs10423928	T	A	-0.025	0.003	2.1e-15	0.237
200	19	47065746	rs3810291	G	A	0.029	0.003	5.2e-25	0.555
201	19	49860328	rs200876443	CAG	C	0.048	0.006	6.2e-17	1
202	20	17215963	rs1578407	C	T	0.018	0.003	2.3e-09	0.502
203	20	42082003	rs151076965	C	T	-0.077	0.012	4.7e-10	0.954
204	20	52295956	rs10485622	A	G	-0.021	0.003	1.4e-09	0.073
205	20	55630265	rs1541157	T	C	0.019	0.003	2.2e-10	0.054
206	21	38937512	rs13047416	C	G	-0.023	0.003	5.5e-17	0.567
207	21	45069044	rs76040172	G	A	-0.032	0.005	1.9e-09	0.701
208	22	40283358	rs5995842	C	G	-0.019	0.003	6.7e-12	0.173
209	23	1779973	rs5948885	T	G	0.018	0.003	1e-09	0.258
210	23	31836665	rs1379871	G	C	0.024	0.002	5.8e-23	1
211	23	53515126	rs6529683	G	C	0.019	0.002	6.1e-16	0.093
212	23	69157283	rs5937157	T	G	-0.018	0.003	5e-12	0.339
213	23	118798319	rs35333895	C	CTTT	0.032	0.003	3.5e-26	0.043
214	23	120764324	rs11798006	G	A	0.015	0.002	9.4e-10	0.324

## Sheet: SupplData3
Supplementary Data 3: List of the newly identified four SNVs with functional effects on protein structure.
Effect sizes (β), standard errors (SE), and P values are derived from two-sided linear regression models using the non-RINT BMI phenotype to retain interpretability. INFO score indicates imputation quality. MAF – minor allele frequency. P values are exact and unadjusted.
chr	pos	rsID	Gene	Position	Effect	INFO	MAF	beta	SE	P value
18	60372043	rs2229616	MC4R	103	V/I	0.996	0.017	-0.541	0.058	8.37529e-21
2	25161269	rs202127120	POMC	206	E/*	0.993	0.004	0.809	0.114	1.47911e-12
20	42082003	rs151076965	PTPRT	1384	R/H	0.992	0.012	-0.439	0.069	2.50611e-10
17	36537806	rs61755368	PIGW	235	H/Q	0.941	0.043	-0.242	0.038	3.26588e-10

## Sheet: SupplData4
Supplementary Data 4: PheWAS results for PTPRT:p.Arg1384His
This analysis was performed using a binomial logistic regression (glm) adjusting for age, age², sex, year of birth, and the first ten genetic principal components. Data are sorted by P value. Analyses were two-sided; effect sizes are presented as odds ratios (OR) with standard errors (SE) and exact, unadjusted P values. PheCode – phenotype code.
PheCode	Description	Cases	Controls	Beta	SE	P value
278	Overweight, obesity and other hyperalimentation	33320	172081	-0.121	0.041	0.003
674	Other complications of the puerperium NEC	1611	203790	0.393	0.138	0.004
871	Open wounds of extremities	49945	155456	-0.095	0.035	0.006
835	Internal derangement of knee	32411	172990	-0.109	0.041	0.007
947	Urticaria	18814	186587	0.126	0.048	0.008
519	Other diseases of respiratory system, not elsewhere classified	24088	181313	-0.122	0.048	0.01
873	Broken tooth	1309	204092	-0.569	0.239	0.017
250	Diabetes mellitus	17367	188034	-0.132	0.056	0.019
472	Chronic pharyngitis and nasopharyngitis	26985	178416	-0.103	0.044	0.019
613	Other nonmalignant breast conditions	24701	180700	-0.11	0.048	0.022
338	Pain	11959	193442	0.133	0.059	0.024
783	Fever of unknown origin	8790	196611	0.15	0.066	0.024
651	Multiple gestation	1659	203742	0.313	0.14	0.025
819	Skull and face fracture and other intercranial injury	15331	190070	-0.13	0.058	0.026
687	Symptoms affecting skin	10840	194561	-0.146	0.068	0.031
1010	Other tests	55706	149695	-0.07	0.033	0.032
556	Ulceration of the lower GI tract	286	205115	0.602	0.282	0.033
212	Benign neoplasm of respiratory and intrathoracic organs	1690	203711	0.292	0.137	0.033
261	Vitamin deficiency	33508	171893	0.082	0.038	0.033
636	Early or threatened labor; hemorrhage in early pregnancy	20673	184728	-0.117	0.056	0.036
624	Symptoms involving female genital tract	3564	201837	0.212	0.102	0.038
506	Empyema and pneumothorax	678	204723	0.422	0.205	0.04
750	Digestive congenital anomalies	1495	203906	0.3	0.147	0.041
669	Complications of labor and delivery NEC	15275	190126	-0.127	0.062	0.041
175	Acquired absence of breast	278	205123	0.595	0.295	0.043
340	Migraine	22665	182736	0.091	0.045	0.045
197	Chemotherapy	5199	200202	-0.202	0.101	0.045
789	Nausea and vomiting	11018	194383	-0.136	0.068	0.045
376	Disorders of the orbit	657	204744	-0.699	0.357	0.05
331	Other cerebral degenerations	990	204411	0.344	0.175	0.05
626	Disorders of menstruation and other abnormal bleeding from female genital tract	55542	149859	-0.079	0.04	0.051
1006	Crushing injury	953	204448	-0.525	0.27	0.052
357	Inflammatory and toxic neuropathy	5607	199794	-0.187	0.096	0.052
798	Malaise and fatigue	26559	178842	-0.085	0.044	0.053
456	Chronic venous insufficiency [CVI]	3143	202258	-0.254	0.132	0.055
262	Mineral deficiency NEC	2720	202681	-0.272	0.143	0.057
771	Musculoskeletal symptoms referable to limbs	2708	202693	-0.267	0.141	0.058
411	Ischemic Heart Disease	32665	172736	0.085	0.045	0.06
818	Intracranial hemorrhage (injury)	875	204526	-0.528	0.28	0.06
225	Benign neoplasm of brain and other parts of nervous system	1199	204202	0.306	0.163	0.06
772	Symptoms of the muscles	3245	202156	-0.237	0.128	0.064
441	Vascular insufficiency of intestine	550	204851	0.417	0.228	0.067
367	Disorders of refraction and accommodation; blindness and low vision	117310	88091	0.055	0.03	0.069
579	Other symptoms involving abdomen and pelvis	693	204708	-0.647	0.357	0.07
301	Personality disorders	2785	202616	0.206	0.114	0.071
1004	Other signs and symptoms involving emotional state	2216	203185	-0.288	0.16	0.072
459	Other disorders of circulatory system	3737	201664	0.175	0.098	0.074
990	Effects radiation NOS	481	204920	0.427	0.239	0.075
70	Viral hepatitis	3815	201586	0.177	0.1	0.076
756	Other congenital musculoskeletal anomalies	967	204434	-0.47	0.265	0.076
930	Allergic reaction to food	3252	202149	0.192	0.108	0.076
760	Back pain	133073	72328	-0.054	0.031	0.077
53	Herpes zoster	10937	194464	0.109	0.062	0.077
528	Diseases of the oral soft tissues, excluding lesions specific for gingiva and tongue	7852	197549	0.127	0.072	0.077
765	Cervical radiculitis	12561	192840	0.102	0.059	0.084
372	Disorders of conjunctiva	17793	187608	-0.092	0.053	0.085
532	Dysphagia	2786	202615	0.195	0.114	0.085
396	Abnormal heart sounds	17492	187909	-0.091	0.053	0.087
242	Thyrotoxicosis with or without goiter	8815	196586	-0.128	0.075	0.088
859	Complication due to other implant and internal device	538	204863	-0.644	0.382	0.091
345	Epilepsy, recurrent seizures, convulsions	6150	199251	0.134	0.08	0.093
650	Normal delivery	30379	175022	-0.085	0.051	0.093
642	Hypertension complicating pregnancy, childbirth, and the puerperium	4971	200430	0.15	0.089	0.094
257	Testicular dysfunction	1008	204393	-0.415	0.249	0.095
540	Appendiceal conditions	15520	189881	-0.094	0.057	0.096
529	Diseases and other conditions of the tongue	2101	203300	0.209	0.128	0.103
608	Other disorders of male genital organs	12174	193227	-0.108	0.067	0.108
807	Fracture of ribs	4707	200694	0.144	0.09	0.11
728	Disorders of muscle, ligament, and fascia	1130	204271	-0.369	0.232	0.111
165	Cancer within the respiratory system	1121	204280	-0.372	0.233	0.111
617	Disorders secondary to childbirth, surgery, trauma	811	204590	-0.461	0.29	0.111
727	Other disorders of synovium, tendon, and bursa	33465	171936	-0.063	0.04	0.112
979	Adverse drug events and drug allergies	205	205196	-1.594	1.008	0.114
601	Inflammatory diseases of prostate	18963	186438	-0.089	0.057	0.117
836	Traumatic arthropathy	8616	196785	-0.119	0.076	0.12
440	Atherosclerosis	11256	194145	0.107	0.069	0.121
716	Other arthropathies	57512	147889	-0.054	0.035	0.122
661	Fetal distress and abnormal forces of labor	13570	191831	-0.099	0.065	0.125
296	Mood disorders	14627	190774	0.082	0.054	0.127
10	Tuberculosis	2625	202776	0.179	0.118	0.129
726	Peripheral enthesopathies and allied syndromes	78159	127242	-0.047	0.031	0.13
665	Obstetrical/birth trauma	26771	178630	-0.078	0.052	0.132
712	Infective connective tissue disorders	142	205259	0.62	0.414	0.134
193	Thyroid cancer	534	204867	-0.531	0.357	0.136
840	Sprains and strains	12596	192805	-0.094	0.063	0.137
359	Muscular dystrophies and other myopathies	9022	196379	-0.11	0.074	0.138
800	Fracture of lower limb	7898	197503	-0.116	0.078	0.138
1005	Other symptoms	7987	197414	0.105	0.071	0.139
574	Cholelithiasis and cholecystitis	26369	179032	-0.067	0.046	0.146
334	Degenerative disease of the spinal cord	707	204694	0.308	0.213	0.148
657	Infections specific to the perinatal period	139	205262	0.601	0.416	0.148
288	Diseases of white blood cells	3353	202048	0.151	0.105	0.15
593	Hematuria	4021	201380	0.138	0.097	0.154
510	Other diseases of lung	276	205125	-0.827	0.582	0.156
221	Benign neoplasm of other female genital organs	950	204451	-0.359	0.255	0.159
286	Coagulation defects	1360	204041	0.221	0.159	0.164
732	Osteochondropathies	34994	170407	-0.056	0.04	0.165
769	Nonallopathic lesions NEC	167	205234	-1.397	1.01	0.166
741	Symptoms and disorders of the joints	10319	195082	0.087	0.063	0.167
218	Benign neoplasm of uterus	31316	174085	-0.063	0.046	0.17
514	Abnormal findings examination of lungs	653	204748	-0.438	0.319	0.171
184	Cancer of other female genital organs	2882	202519	-0.18	0.132	0.173
989	Toxic effect of other substances, chiefly nonmedicinal as to source	218	205183	-0.968	0.713	0.175
476	Allergic rhinitis	63541	141860	-0.043	0.032	0.175
580	Nephritis; nephrosis; renal sclerosis	1736	203665	-0.234	0.174	0.178
199	Neoplasm of uncertain behavior	5194	200207	-0.131	0.097	0.179
269	Proteinuria	693	204708	-0.391	0.291	0.18
351	Other peripheral nerve disorders	36143	169258	-0.052	0.039	0.181
272	Disorders of lipoid metabolism	48331	157070	0.05	0.037	0.181
501	Pneumonitis due to inhalation of food or vomitus	294	205107	0.412	0.309	0.182
958	Certain early complications of trauma or procedure	1101	204300	-0.299	0.225	0.184
907	Injuries to the nervous system	1469	203932	-0.255	0.193	0.186
443	Peripheral vascular disease	4660	200741	-0.137	0.104	0.187
352	Disorders of other cranial nerves	13306	192095	0.075	0.057	0.187
747	Cardiac and circulatory congenital anomalies	3540	201861	0.138	0.104	0.188
470	Septal Deviations/Turbinate Hypertrophy	32831	172570	-0.053	0.04	0.188
809	Fracture of unspecified bones	7950	197451	0.093	0.07	0.188
364	Corneal opacity and other disorders of cornea	3528	201873	-0.155	0.118	0.189
415	Pulmonary heart disease	2598	202803	0.156	0.12	0.193
801	Fracture of ankle and foot	13693	191708	-0.077	0.059	0.195
228	Hemangioma and lymphangioma, any site	10927	194474	-0.086	0.067	0.196
703	Diseases of nail, NOS	21939	183462	-0.061	0.048	0.201
643	Excessive vomiting in pregnancy	4180	201221	-0.141	0.111	0.204
332	Parkinson's disease	1381	204020	0.206	0.162	0.205
965	Poisoning by analgesics, antipyretics, and antirheumatics	378	205023	-0.572	0.452	0.205
915	Superficial injury without mention of infection	71682	133719	-0.038	0.031	0.21
625	Pain and other symptoms associated with female genital organs	6785	198616	0.097	0.078	0.212
523	Gingival and periodontal diseases	62748	142653	-0.042	0.034	0.213
318	Tobacco use disorder	2283	203118	0.158	0.127	0.214
503	Pulmonary congestion and hypostasis	581	204820	0.296	0.239	0.215
602	Other disorders of prostate	3065	202336	0.138	0.112	0.219
850	Hemorrhage or hematoma complicating a procedure	2102	203299	0.161	0.131	0.219
284	Aplastic anemia	240	205161	0.414	0.338	0.22
560	Intestinal obstruction without mention of hernia	2595	202806	-0.174	0.142	0.22
483	Acute bronchitis and bronchiolitis	92851	112550	0.035	0.029	0.221
773	Pain in limb	18804	186597	-0.062	0.051	0.222
450	Noninfectious disorders of lymphatic channels	3104	202297	-0.155	0.127	0.222
804	Fracture of hand or wrist	17965	187436	-0.064	0.053	0.226
743	Osteoporosis, osteopenia and pathological fracture	3454	201947	-0.145	0.121	0.228
112	Candidiasis	61525	143876	-0.042	0.035	0.228
290	Delirium dementia and amnestic and other cognitive disorders	2856	202545	0.149	0.124	0.23
275	Disorders of mineral metabolism	755	204646	0.252	0.21	0.231
964	Poisoning by agents primarily affecting blood constituents	255	205146	0.406	0.339	0.231
215	Other benign neoplasm of connective and other soft tissue	11747	193654	-0.076	0.064	0.233
136	Other infectious and parasitic diseases	1357	204044	0.196	0.165	0.234
696	Psoriasis and related disorders	19683	185718	-0.059	0.05	0.239
715	Other inflammatory spondylopathies	4331	201070	0.11	0.094	0.243
455	Hemorrhoids	39275	166126	-0.043	0.037	0.244
380	Disorders of external ear	45189	160212	-0.041	0.035	0.247
281	Other deficiency anemia	6607	198794	0.09	0.078	0.247
1014	Effects of heat, cold and air pressure	4706	200695	-0.119	0.102	0.247
766	Neuralgia, neuritis, and radiculitis NOS	58463	146938	-0.038	0.033	0.248
916	Contusion	81626	123775	-0.034	0.03	0.249
333	Extrapyramidal disease and abnormal movement disorders	8835	196566	0.08	0.07	0.253
348	Other conditions of brain	1239	204162	0.198	0.173	0.254
785	Abdominal pain	83880	121521	-0.034	0.03	0.254
722	Intervertebral disc disorders	24049	181352	0.052	0.045	0.255
256	Ovarian dysfunction	19832	185569	-0.061	0.053	0.255
190	Cancer of eye	122	205279	0.513	0.452	0.256
324	Other CNS infection and poliomyelitis	624	204777	0.265	0.234	0.257
297	Suicidal ideation or attempt	1093	204308	0.205	0.181	0.257
938	Dermatitis due to solar radiation	6934	198467	0.087	0.077	0.258
252	Disorders of parathyroid gland	1319	204082	-0.229	0.203	0.258
263	Other nutritional deficiency	270	205131	0.381	0.338	0.259
627	Menopausal and postmenopausal disorders	40822	164579	-0.055	0.049	0.262
155	Cancer of liver and intrahepatic bile duct	229	205172	-0.64	0.583	0.273
742	Derangement of joint, non-traumatic	10784	194617	-0.071	0.066	0.283
689	Disorder of skin and subcutaneous tissue NOS	5511	199890	0.092	0.086	0.283
337	Disorders of the autonomic nervous system	1278	204123	0.182	0.17	0.283
736	Other acquired deformities of limbs	33191	172210	-0.043	0.04	0.286
447	Other disorders of arteries and arterioles	652	204749	0.24	0.226	0.289
452	Other venous embolism and thrombosis	2993	202408	-0.133	0.126	0.292
619	Noninflammatory female genital disorders	43528	161873	0.041	0.039	0.294
946	Anaphylactic shock NOS	1721	203680	0.153	0.146	0.296
830	Dislocation	14915	190486	-0.059	0.057	0.297
71	Human immunodeficiency virus [HIV] disease	243	205158	0.394	0.384	0.305
794	Abnormal results of other function studies (bladder, pancreas, placenta, spleen, etc)	108	205293	-1.026	1.008	0.309
378	Strabismus and other disorders of binocular eye movements	3714	201687	0.104	0.102	0.311
735	Acquired foot deformities	34594	170807	-0.04	0.04	0.318
697	Sarcoidosis	950	204451	-0.231	0.232	0.32
621	Endometrial hyperplasia	6550	198851	-0.086	0.087	0.323
473	Diseases of the larynx and vocal cords	11351	194050	0.06	0.061	0.323
509	Respiratory failure, insufficiency, arrest	5015	200386	0.09	0.092	0.329
316	Substance addiction and disorders	9438	195963	-0.071	0.072	0.329
758	Chromosomal anomalies and genetic disorders	609	204792	-0.292	0.299	0.329
430	Intracranial hemorrhage	1218	204183	-0.2	0.205	0.33
191	Manlignant and unknown neoplasms of brain and nervous system	878	204523	0.197	0.203	0.331
793	Nonspecific abnormal findings on radiological and other examination of musculoskeletal system	1362	204039	-0.192	0.197	0.332
512	Other symptoms of respiratory system	52932	152469	-0.032	0.033	0.335
1013	Asphyxia and hypoxemia	171	205230	-0.685	0.713	0.336
656	Other perinatal conditions of fetus or newborn	14616	190785	-0.059	0.062	0.338
597	Other disorders of urethra and urinary tract	1411	203990	0.155	0.163	0.342
761	Cervicalgia	37154	168247	-0.037	0.039	0.343
295	Schizophrenia and other psychotic disorders	2309	203092	0.124	0.131	0.344
668	Complications of the administration of anesthetic or other sedation in labor and delivery	109	205292	-0.95	1.01	0.347
442	Other aneurysm	1147	204254	-0.199	0.212	0.347
428	Congestive heart failure; nonhypertensive	18886	186515	0.056	0.06	0.348
739	Contracture of joint	6197	199204	0.076	0.081	0.349
1001	Foreign body injury	24249	181152	-0.043	0.046	0.349
198	Secondary malignant neoplasm	718	204683	-0.259	0.278	0.351
733	Other disorders of bone and cartilage	14130	191271	0.051	0.055	0.351
507	Pleurisy; pleural effusion	2380	203021	0.12	0.129	0.352
289	Other diseases of blood and blood-forming organs	1562	203839	-0.167	0.179	0.353
356	Hereditary and idiopathic peripheral neuropathy	170	205231	0.383	0.412	0.353
913	Toxic effect of venom	12212	193189	0.054	0.058	0.356
654	Other and unspecified complications of birth; puerperium affecting management of mother	239	205162	0.331	0.359	0.357
383	Otosclerosis	1183	204218	0.161	0.177	0.364
1019	Other ill-defined and unknown causes of morbidity and mortality	2137	203264	0.121	0.134	0.366
8	Intestinal infection	41928	163473	-0.033	0.036	0.368
416	Cardiomegaly	100	205301	-0.906	1.008	0.369
759	Other and unspecified congenital anomalies	160	205241	-0.633	0.713	0.375
681	Superficial cellulitis and abscess	19907	185494	0.042	0.047	0.378
358	Myoneural disorders	320	205081	0.281	0.32	0.38
414	Other forms of chronic heart disease	2391	203010	-0.126	0.144	0.381
195	Cancer, suspected or other	9368	196033	-0.062	0.071	0.382
647	Infectious and parasitic complications affecting pregnancy	4767	200634	-0.09	0.103	0.384
381	Otitis media and Eustachian tube disorders	59636	145765	-0.028	0.032	0.386
740	Osteoarthrosis	56049	149352	-0.032	0.037	0.386
555	Inflammatory bowel disease and other gastroenteritis and colitis	2348	203053	-0.123	0.142	0.386
770	Myalgia and myositis unspecified	38432	166969	0.031	0.037	0.39
745	Pain in joint	72985	132416	-0.026	0.03	0.391
952	Spinal cord injury without evidence of spinal bone injury	353	205048	0.262	0.305	0.391
451	Phlebitis and thrombophlebitis	13364	192037	-0.052	0.061	0.391
246	Other disorders of thyroid	5681	199720	0.074	0.086	0.392
368	Visual disturbances	19528	185873	-0.043	0.05	0.392
41	Bacterial infection NOS	26342	179059	0.036	0.043	0.394
211	Benign neoplasm of other parts of digestive system	2736	202665	-0.114	0.134	0.395
572	Ascites (non malignant)	718	204683	0.189	0.223	0.397
454	Varicose veins	28251	177150	-0.037	0.043	0.399
365	Glaucoma	16923	188478	-0.047	0.056	0.4
292	Neurological disorders	4481	200920	0.081	0.096	0.401
698	Pruritus and related conditions	6288	199113	-0.072	0.086	0.402
306	Other mental disorder	26079	179322	0.036	0.043	0.405
717	Polymyalgia Rheumatica	839	204562	0.167	0.201	0.405
388	Other disorders of ear	799	204602	0.174	0.209	0.407
764	Sciatica	18643	186758	0.041	0.05	0.409
531	Peptic ulcer (excl. esophageal)	21070	184331	0.04	0.048	0.409
282	Hereditary hemolytic anemias	270	205131	-0.417	0.505	0.409
691	Congenital anomalies of skin	632	204769	0.197	0.239	0.41
870	Open wounds of head; neck; and trunk	32036	173365	-0.033	0.041	0.411
312	Conduct disorders	1193	204208	-0.17	0.208	0.413
260	Protein-calorie malnutrition	312	205089	-0.366	0.451	0.417
277	Other disorders of metabolism	6055	199346	-0.072	0.089	0.418
562	Diverticulosis and diverticulitis	6652	198749	0.065	0.081	0.419
986	Toxic effect of carbon monoxide	496	204905	-0.274	0.339	0.42
427	Cardiac dysrhythmias	48182	157219	-0.029	0.036	0.421
645	Late pregnancy and failed induction	3739	201662	-0.091	0.114	0.421
700	Corns and callosities	10300	195101	0.052	0.065	0.423
525	Other diseases of the teeth and supporting structures	8704	196697	0.057	0.071	0.423
80	Postoperative infection	1615	203786	-0.137	0.171	0.423
481	Influenza	8403	196998	0.056	0.071	0.429
567	Peritonitis and retroperitoneal infections	1085	204316	-0.17	0.215	0.431
513	Respiratory abnormalities	14333	191068	0.044	0.055	0.431
185	Cancer of prostate	2675	202726	-0.109	0.14	0.435
702	Degenerative skin conditions and other dermatoses	28924	176477	-0.034	0.044	0.435
320	Meningitis	949	204452	0.153	0.197	0.436
714	Rheumatoid arthritis and other inflammatory polyarthropathies	12085	193316	0.046	0.06	0.44
182	Malignant neoplasm of uterus	1024	204377	-0.166	0.216	0.443
737	Curvature of spine	28348	177053	0.032	0.042	0.444
240	Simple and unspecified goiter	8174	197227	-0.059	0.078	0.446
217	Vascular hamartomas and non-neoplastic nevi	4719	200682	-0.075	0.099	0.448
972	Poisoning by agents primarily affecting the cardiovascular system	191	205210	-0.441	0.582	0.449
780	Hypothermia/Chills	187	205214	-0.44	0.583	0.45
592	Cystitis and urethritis	76052	129349	-0.024	0.032	0.452
304	Adjustment reaction	6504	198897	-0.063	0.084	0.453
38	Septicemia	2670	202731	0.092	0.122	0.454
635	Hemorrhage during pregnancy; childbirth and postpartum	5247	200154	0.068	0.091	0.457
757	Congenital anomalies of the integument	3526	201875	0.079	0.106	0.459
603	Other disorders of testis	3272	202129	-0.089	0.121	0.461
1012	Late effect	287	205114	0.246	0.338	0.465
618	Genital prolapse	9786	195615	-0.052	0.072	0.469
591	Urinary tract infection	25487	179914	0.032	0.044	0.47
349	Other and unspecified disorders of the nervous system	992	204409	0.142	0.196	0.47
749	Congenital anomalies of face and neck	1264	204137	0.124	0.173	0.472
690	Erythematosquamous dermatosis	22944	182457	0.033	0.045	0.474
522	Diseases of pulp and periapical tissues	55692	149709	-0.024	0.034	0.477
420	Carditis	7843	197558	-0.055	0.078	0.478
341	Other demyelinating diseases of central nervous system	565	204836	0.179	0.253	0.479
981	Toxic effect of (non-ethyl) alcohol and petroleum and other solvents	2265	203136	0.094	0.134	0.482
652	Malposition and malpresentation of fetus or obstruction	9487	195914	-0.051	0.073	0.484
200	Myeloproliferative disease	1018	204383	0.132	0.19	0.487
302	Sexual and gender identity disorders	5559	199842	0.061	0.088	0.489
791	Gangrene	129	205272	-0.494	0.716	0.491
222	Benign neoplasm of male genital organs	503	204898	-0.22	0.321	0.494
244	Hypothyroidism	17886	187515	0.035	0.052	0.496
646	Other complications of pregnancy NEC	19889	185512	-0.038	0.055	0.497
609	Male infertility and abnormal spermatozoa	5687	199714	-0.064	0.094	0.497
520	Disorders of tooth development	23819	181582	-0.036	0.053	0.501
987	Toxic effect of other gases, fumes, or vapors	121	205280	0.34	0.506	0.501
187	Cancer of other male genital organs	554	204847	-0.197	0.297	0.509
350	Abnormal movement	2881	202520	0.077	0.118	0.514
132	Infestation (lice, mites)	8265	197136	0.046	0.072	0.517
54	Herpes simplex	29910	175491	-0.027	0.041	0.517
713	Arthropathy associated with other disorders classified elsewhere	8789	196612	-0.047	0.073	0.52
204	Leukemia	911	204490	0.128	0.2	0.522
471	Nasal polyps	3749	201652	0.066	0.104	0.522
279	Disorders involving the immune mechanism	414	204987	-0.227	0.357	0.524
596	Other disorders of bladder	10221	195180	0.041	0.066	0.528
159	Malignant neoplasm of other and ill-defined sites within the digestive organs and peritoneum	1004	204397	0.121	0.193	0.531
620	Dysplasia of female genital organs	596	204805	-0.183	0.292	0.531
362	Other retinal disorders	25694	179707	0.03	0.048	0.533
382	Otalgia	17811	187590	0.031	0.051	0.538
201	Hodgkin's disease	271	205130	-0.278	0.451	0.539
755	Congenital anomalies of limbs	3046	202355	0.072	0.117	0.539
384	Other disorders of tympanic membrane	2031	203370	0.085	0.139	0.539
731	Osteitis deformans and osteopathies associated with other disorders classified elsewhere	267	205134	-0.277	0.451	0.54
751	Genitourinary congenital anomalies	3346	202055	0.068	0.11	0.541
395	Heart valve disorders	7434	197967	-0.049	0.08	0.541
612	Breast conditions, congenital or relating to hormones	2357	203044	0.08	0.132	0.542
797	Shock	358	205043	-0.229	0.383	0.55
527	Diseases of the salivary glands	3594	201807	0.064	0.106	0.55
81	Infection/inflammation of internal prosthetic device; implant; and graft	314	205087	-0.246	0.412	0.55
133	Arthropod-borne diseases	227	205174	0.228	0.383	0.551
537	Other disorders of stomach and duodenum	5517	199884	0.052	0.088	0.552
223	Benign neoplasm of kidney and other urinary organs	1249	204152	0.106	0.178	0.553
585	Renal failure	7027	198374	0.048	0.082	0.556
557	Intestinal malabsorption (non-celiac)	1227	204174	0.1	0.173	0.562
495	Asthma	25611	179790	-0.025	0.044	0.565
213	Benign neoplasm of bone and articular cartilage	1436	203965	0.095	0.166	0.566
587	Kidney replaced by transpant	191	205210	0.237	0.413	0.567
805	Fracture of vertebral column without mention of spinal cord injury	4008	201393	-0.061	0.107	0.567
598	Abnormal findings on examination of urine	1827	203574	-0.091	0.159	0.568
389	Hearing loss	32587	172814	-0.024	0.041	0.568
516	Abnormal sputum	14133	191268	0.031	0.057	0.578
259	Other endocrine disorders	417	204984	-0.198	0.358	0.58
851	Complications of transplants and reattached limbs	3796	201605	-0.059	0.108	0.583
649	Other conditions or status of the mother complicating pregnancy, childbirth, or the puerperium	4234	201167	-0.058	0.107	0.586
110	Dermatophytosis / Dermatomycosis	60491	144910	-0.017	0.032	0.586
1002	Symptoms concerning nutrition, metabolism, and development	981	204420	0.108	0.199	0.587
676	Other disorders of the breast associated with childbirth and disorders of lactation	2242	203159	0.074	0.138	0.591
315	Develomental delays and disorders	6800	198601	-0.044	0.083	0.592
594	Urinary calculus	14258	191143	0.031	0.058	0.593
578	Gastrointestinal hemorrhage	2518	202883	0.067	0.126	0.594
361	Retinal detachments and defects	1953	203448	-0.081	0.153	0.595
663	Umbilical cord complications during labor and delivery	1853	203548	-0.083	0.157	0.596
524	Dentofacial anomalies, including malocclusion	16403	188998	0.034	0.065	0.596
465	Acute upper respiratory infections of multiple or unspecified sites	181649	23752	-0.024	0.046	0.6
967	Adverse effects of sedatives or other central nervous system depressants and anesthetics	219	205182	-0.265	0.505	0.6
327	Sleep disorders	47782	157619	0.018	0.035	0.604
500	Lung disease due to external agents	392	205009	-0.186	0.36	0.604
287	Purpura and other hemorrhagic conditions	2436	202965	-0.071	0.137	0.605
720	Spinal stenosis	8248	197153	-0.039	0.076	0.605
721	Spondylosis and allied disorders	26226	179175	0.024	0.046	0.607
788	Syncope and collapse	10260	195141	0.033	0.065	0.608
526	Diseases of the jaws	22037	183364	-0.024	0.047	0.608
339	Other headache syndromes	62022	143379	0.016	0.032	0.609
857	Mechanical complication of unspecified genitourinary device, implant, and graft	203	205198	-0.257	0.505	0.611
402	Elevated blood pressure reading without diagnosis of hypertension	19235	186166	-0.025	0.05	0.611
418	Nonspecific chest pain	23849	181552	0.023	0.044	0.611
285	Other anemias	8335	197066	-0.038	0.075	0.611
628	Ovarian cyst	18761	186640	-0.027	0.053	0.612
817	Concussion	6578	198823	0.041	0.081	0.613
210	Benign neoplasm of lip, oral cavity, and pharynx	2802	202599	0.061	0.12	0.614
571	Chronic liver disease and cirrhosis	7119	198282	-0.041	0.082	0.615
709	Diffuse diseases of connective tissue	4852	200549	-0.048	0.097	0.623
360	Disorders of the globe	2075	203326	0.068	0.139	0.625
245	Thyroiditis	18885	186516	0.025	0.051	0.625
802	Fracture of pelvis	761	204640	0.107	0.222	0.629
258	Iatrogenic endocrine disorders	130	205271	0.243	0.505	0.63
374	Other disorders of eyelids	6439	198962	-0.04	0.084	0.633
706	Diseases of sebaceous glands	48615	156786	-0.017	0.036	0.634
276	Disorders of fluid, electrolyte, and acid-base balance	2805	202596	-0.061	0.129	0.634
710	Osteomyelitis, periostitis, and other infections involving bone	1189	204212	-0.093	0.198	0.638
208	Benign neoplasm of colon	5344	200057	0.042	0.089	0.638
497	Bronchitis	7706	197695	0.035	0.074	0.639
988	Toxic effect of noxious substances eaten as food	166	205235	-0.273	0.583	0.64
558	Noninfectious gastroenteritis	3069	202332	0.055	0.117	0.64
858	Complication of internal orthopedic device	1698	203703	-0.076	0.163	0.64
394	Rheumatic disease of the heart valves	8171	197230	0.034	0.074	0.642
569	Other disorders of intestine	3185	202216	0.053	0.115	0.644
530	Diseases of esophagus	56765	148636	-0.015	0.033	0.647
202	Cancer of other lymphoid, histiocytic tissue	723	204678	-0.115	0.252	0.649
370	Keratitis	6270	199131	0.037	0.082	0.65
610	Benign mammary dysplasias	16377	189024	0.025	0.055	0.65
401	Hypertension	74829	130572	0.017	0.037	0.651
448	Disease of capillaries	4802	200599	0.041	0.095	0.664
173	Neoplasm of uncertain behavior of skin	6598	198803	0.034	0.08	0.67
117	Mycoses	953	204448	0.085	0.199	0.67
78	Viral warts & HPV	28250	177151	0.018	0.043	0.675
170	Cancer of bone and connective tissue	350	205051	-0.156	0.375	0.678
639	Complications following abortion or ectopic and molar pregnancies	4224	201177	0.042	0.102	0.678
781	Symptoms involving nervous and musculoskeletal systems	10994	194407	-0.027	0.065	0.681
313	Pervasive developmental disorders	4517	200884	-0.042	0.103	0.685
539	Bariatric surgery	294	205107	0.143	0.357	0.689
283	Acquired hemolytic anemias	159	205242	-0.23	0.582	0.693
994	Sepsis and SIRS	1481	203920	0.065	0.166	0.694
573	Other disorders of liver	9783	195618	-0.027	0.07	0.696
444	Arterial embolism and thrombosis	924	204477	0.08	0.205	0.698
216	Benign neoplasm of skin	81016	124385	0.011	0.03	0.699
753	Congenital anomalies of the eye	510	204891	0.107	0.278	0.7
586	Other disorders of the kidney and ureters	9010	196391	-0.028	0.072	0.701
151	Cancer of stomach	697	204704	-0.1	0.264	0.706
214	Lipoma	16110	189291	-0.02	0.054	0.708
189	Cancer of urinary organs (incl. kidney and bladder)	1623	203778	-0.062	0.167	0.709
291	Other specified nonpsychotic and/or transient mental disorders	8497	196904	-0.028	0.074	0.709
1015	Effects of other external causes	10839	194562	0.024	0.063	0.711
464	Acute sinusitis	77962	127439	-0.011	0.03	0.724
752	Nervous system congenital anomalies	1405	203996	0.06	0.173	0.728
153	Colorectal cancer	2115	203286	0.048	0.139	0.729
561	Symptoms involving digestive system	6766	198635	-0.028	0.082	0.733
605	Erectile dysfunction [ED]	4283	201118	-0.035	0.104	0.736
614	Inflammatory diseases of female pelvic organs	65515	139886	-0.012	0.037	0.741
79	Viral infection	119019	86382	0.01	0.03	0.741
369	Infection of the eye	73032	132369	-0.01	0.03	0.745
705	Disorders of sweat glands	3024	202377	-0.039	0.123	0.748
644	Anemia during pregnancy	14779	190622	0.02	0.061	0.748
563	Constipation	10128	195273	0.021	0.066	0.749
251	Other disorders of pancreatic internal secretion	495	204906	-0.095	0.305	0.754
131	Protozoan infection	2986	202415	0.037	0.119	0.757
477	Epistaxis or throat hemorrhage	12834	192567	0.018	0.06	0.761
150	Cancer of esophagus	103	205298	-0.214	0.714	0.764
588	Disorders resulting from impaired renal function	567	204834	-0.083	0.281	0.768
577	Diseases of pancreas	5834	199567	0.026	0.088	0.769
255	Disorders of adrenal glands	665	204736	-0.077	0.266	0.772
1009	Injury, NOS	57389	148012	-0.009	0.032	0.772
504	Other alveolar and parietoalveolar pneumonopathy	569	204832	-0.083	0.29	0.774
590	Pyelonephritis	22596	182805	0.013	0.047	0.775
565	Anal and rectal conditions	11215	194186	-0.018	0.064	0.776
323	Encephalitis	1544	203857	0.046	0.161	0.777
379	Other disorders of eye	17700	187701	0.015	0.053	0.779
270	Disorders of protein plasma/amino-acid transport and metabolism	785	204616	-0.066	0.237	0.779
343	Infantile cerebral palsy	560	204841	0.075	0.269	0.781
611	Abnormal findings on mammogram or breast exam	10633	194768	0.018	0.065	0.781
386	Vertiginous syndromes and other disorders of vestibular system	26876	178525	-0.012	0.044	0.785
568	Other disorders of peritoneum	1936	203465	0.04	0.147	0.786
1011	Complications of surgical and medical procedures	6324	199077	0.022	0.082	0.787
623	Hypertrophy of female genital organs	1693	203708	0.043	0.161	0.788
149	Cancer of larynx, pharynx, nasal cavities	391	205010	-0.091	0.338	0.788
385	Other disorders of middle ear and mastoid	1696	203705	-0.043	0.161	0.789
145	Cancer of mouth	380	205021	-0.091	0.349	0.793
479	Other upper respiratory disease	14082	191319	0.014	0.057	0.802
738	Other acquired musculoskeletal deformity	7859	197542	-0.019	0.076	0.804
300	Anxiety disorders	45376	160025	0.009	0.035	0.805
180	Cervical cancer and dysplasia	18542	186859	-0.013	0.052	0.805
679	Complications of in utero procedures	257	205144	0.094	0.383	0.807
226	Benign neoplasm of thyroid glands	486	204915	0.068	0.28	0.808
174	Breast cancer	3891	201510	0.024	0.105	0.818
429	Ill-defined descriptions and complications of heart disease	936	204465	0.048	0.208	0.818
130	Spirochetal infection	21710	183691	0.01	0.046	0.822
595	Hydronephrosis	1277	204124	-0.041	0.185	0.824
872	Traumatic amputation	1185	204216	0.041	0.184	0.824
604	Disorders of penis	3085	202316	0.026	0.119	0.827
622	Polyp of female genital organs	18031	187370	-0.012	0.053	0.827
425	Cardiomyopathy	11119	194282	0.014	0.065	0.827
966	Poisoning by anticonvulsants and anti-Parkinsonism drugs	314	205087	0.075	0.357	0.834
366	Cataract	33954	171447	0.011	0.052	0.835
634	Miscarriage; stillbirth	31252	174149	0.009	0.047	0.839
371	Inflammation of the eye	29714	175687	0.008	0.041	0.843
227	Benign neoplasm of other endocrine glands and related structures	979	204422	0.041	0.208	0.846
564	Functional digestive disorders	40402	164999	0.007	0.036	0.848
711	Arthropathy associated with infections	5429	199972	0.017	0.089	0.848
1007	Injury to blood vessels	642	204759	0.047	0.247	0.849
157	Pancreatic cancer	498	204903	0.053	0.282	0.85
615	Endometriosis	9570	195831	-0.013	0.072	0.855
790	Nonspecific findings on examination of blood	237	205164	0.071	0.412	0.864
458	Hypotension	4594	200807	-0.017	0.099	0.864
701	Other hypertrophic and atrophic conditions of skin	13226	192175	-0.01	0.059	0.865
535	Gastritis and duodenitis	59112	146289	0.005	0.033	0.867
707	Chronic ulcer of skin	4364	201037	0.016	0.101	0.874
172	Skin cancer	7915	197486	-0.012	0.075	0.875
729	Other disorders of soft tissues	40306	165095	0.006	0.036	0.876
31	Diseases due to other mycobacteria	516	204885	-0.044	0.282	0.876
342	Hemiplegia	2079	203322	0.023	0.145	0.876
363	Chorioretinal inflammations, scars, and other disorders of choroid	658	204743	-0.039	0.258	0.879
480	Pneumonia	41891	163510	0.005	0.036	0.881
90	Sexually transmitted infections (not HIV or hepatitis)	33346	172055	-0.006	0.041	0.884
241	Nontoxic nodular goiter	15499	189902	0.008	0.056	0.887
433	Cerebrovascular disease	16198	189203	0.008	0.059	0.888
303	Psychogenic and somatoform disorders	33574	171827	-0.005	0.039	0.897
694	Dyschromia and Vitiligo	10411	194990	-0.008	0.065	0.899
960	Poisoning by antibiotics	195	205206	0.056	0.452	0.902
939	Atopic/contact dermatitis due to other or unspecified	90934	114467	0.004	0.029	0.904
335	Multiple sclerosis	1143	204258	-0.022	0.195	0.908
754	Congenital musculoskeletal deformities of spine	249	205152	0.047	0.413	0.909
638	Other high-risk pregnancy	10769	194632	0.008	0.069	0.91
475	Chronic sinusitis	13814	191587	-0.006	0.058	0.913
253	Disorders of the pituitary gland and its hypothalamic control	2762	202639	-0.014	0.129	0.913
1100	Family history	956	204445	0.022	0.203	0.914
600	Hyperplasia of prostate	15603	189798	-0.008	0.076	0.914
377	Disorders of optic nerve and visual pathways	2089	203312	0.015	0.143	0.915
704	Diseases of hair and hair follicles	19089	186312	0.005	0.05	0.916
496	Chronic airway obstruction	17984	187417	0.005	0.053	0.921
550	Abdominal hernia	19015	186386	-0.005	0.051	0.926
1008	Crushing or internal injury to organs	1947	203454	-0.014	0.15	0.927
931	Contact dermatitis and other eczema due to plants [except food]	1005	204396	-0.019	0.205	0.928
280	Iron deficiency anemias	41345	164056	-0.003	0.037	0.929
723	Other disorders of cervical region	4590	200811	0.009	0.097	0.929
344	Other paralytic syndromes	2773	202628	-0.011	0.124	0.93
803	Fracture of upper limb	21402	183999	0.003	0.047	0.943
671	Venous/cerebrovascular complications embolism in pregnancy and the puerperium	3404	201997	-0.008	0.115	0.943
941	Adverse reaction to serum or vaccine	1761	203640	0.011	0.157	0.947
375	Disorders of lacrimal system	12792	192609	0.004	0.061	0.949
353	Nerve root and plexus disorders	12291	193110	-0.003	0.061	0.956
446	Polyarteritis nodosa and allied conditions	523	204878	0.014	0.28	0.959
559	Ileostomy status	124	205277	0.03	0.583	0.959
274	Gout and other crystal arthropathies	14051	191350	-0.003	0.059	0.959
264	Lack of normal physiological development	221	205180	-0.021	0.455	0.963
949	Allergies, other	5174	200227	0.004	0.092	0.966
695	Erythematous conditions	22957	182444	-0.002	0.046	0.966
229	Benign neoplasm of unspecified sites	7551	197850	0.003	0.077	0.966
220	Benign neoplasm of ovary	11401	194000	-0.003	0.065	0.967
426	Cardiac conduction disorders	6186	199215	-0.003	0.085	0.967
134	Helminthiases	18930	186471	-0.002	0.05	0.97
293	Symptoms involving head and neck	9706	195695	0.003	0.068	0.97
478	Throat pain	9946	195455	0.002	0.067	0.972
317	Alcohol-related disorders	8704	196697	0.003	0.073	0.973
474	Acute and chronic tonsillitis	96660	108741	-0.001	0.03	0.976
686	Other local infections of skin and subcutaneous tissue	15047	190354	-0.002	0.056	0.978
599	Other symptoms/disorders or the urinary system	24854	180547	-0.001	0.045	0.979
575	Other biliary tract disease	7718	197683	0.002	0.08	0.979
1000	Burns	10083	195318	0.002	0.067	0.98
969	Poisoning by psychotropic agents	1342	204059	-0.004	0.182	0.982
655	Known or suspected fetal abnormality affecting management of mother	13585	191816	-0.001	0.062	0.983
521	Diseases of hard tissues of teeth	65436	139965	0.001	0.041	0.983
271	Disorders of carbohydrate transport and metabolism	6843	198558	0.002	0.082	0.983
502	Postinflammatory pulmonary fibrosis	446	204955	0.006	0.317	0.986
724	Other and unspecified disorders of back	3612	201789	-0.001	0.11	0.994
854	Complications of cardiac/vascular device, implant, and graft	431	204970	-0.002	0.315	0.995
653	Problems associated with amniotic cavity and membranes	13829	191572	0	0.062	0.996
158	Neoplasm of unspecified nature of digestive system	1264	204137	0.001	0.181	0.998
224	Benign neoplasm of eye	805	204596	0	0.232	0.999

## Sheet: SupplData5
Supplementary Data 5: Variant effects based on different data sources and diagnostic exclusions
“BMI_All” trait contains the original dataset (N=204,747).
“BMI_Cleaned” group contains the participant group, where no confounding diagnoses were observed (N= 131,991).
“BMI_HealthRecords” group contains BMI data only obtained from electronic health records (N=144,268).
“BMI_SelfReported” group contains BMI data only obtained from self-reported questionnaires (N= 201,168).
The list of exclusion factors for “BMI_Cleaned” was obtained from Orthofer, Michael, et al. "Identification of ALK in Thinness." Cell 181.6 (2020): 1246-1262.
Effect sizes were obtained by two-directional linear regression using the REGENIE.
ADGRL3_intronic_variant (rs13124636)
Trait	Beta	SE	P value
BMI_All	-0.178	0.03	3.06e-09
BMI_Cleaned	-0.174616	0.0377959	3.83787e-06
BMI_HealthRecords	-0.211603	0.0401927	1.40401e-07
BMI_SelfReported	-0.1609	0.0291569	3.42066e-08
PTPRT:p.Arg1384His (rs151076965)
Trait	Beta	SE	P value
BMI_All	-0.439	0.069	2.50611e-10
BMI_Cleaned	-0.413168	0.0871867	2.14897e-06
BMI_HealthRecords	-0.447897	0.0931018	1.50304e-06
BMI_SelfReported	-0.413586	0.0671228	7.19963e-10
POMC:p.Glu206* (rs202127120)
Trait	Beta	SE	P value
BMI_All	0.809	0.114	1.47911e-12
BMI_Cleaned	0.800081	0.144703	3.21855e-08
BMI_HealthRecords	0.8052	0.151265	1.02012e-07
BMI_SelfReported	0.836459	0.110654	4.05415e-14

## Sheet: SupplData6
Supplementary Data 6: PheWAS results for POMC:p.Glu206*
This analysis was performed using a binomial logistic regression (glm) adjusting for age, age², sex, year of birth, and the first ten genetic principal components. Data are sorted by P value. Analyses were two-sided; effect sizes are presented as odds ratios (OR) with standard errors (SE) and exact, unadjusted P values. PheCode – phenotype code.
PheCode	Description	Cases	Controls	Beta	SE	P value
278	Overweight, obesity and other hyperalimentation	33208	171550	0.271	0.062	1.39e-05
716	Other arthropathies	57325	147433	0.22	0.058	0.0002
835	Internal derangement of knee	32320	172438	0.206	0.063	0.001
681	Superficial cellulitis and abscess	19840	184918	0.235	0.075	0.002
524	Dentofacial anomalies, including malocclusion	16344	188414	0.319	0.104	0.002
1000	Burns	10056	194702	0.305	0.1	0.002
916	Contusion	81365	123393	0.149	0.05	0.003
1014	Effects of heat, cold and air pressure	4690	200068	0.398	0.137	0.004
371	Inflammation of the eye	29627	175131	0.185	0.066	0.005
727	Other disorders of synovium, tendon, and bursa	33356	171402	0.174	0.063	0.006
575	Other biliary tract disease	7701	197057	0.303	0.113	0.007
674	Other complications of the puerperium NEC	1603	203155	0.571	0.215	0.008
78	Viral warts & HPV	28154	176604	0.182	0.069	0.009
427	Cardiac dysrhythmias	48048	156710	0.152	0.059	0.01
451	Phlebitis and thrombophlebitis	13335	191423	0.231	0.093	0.013
306	Other mental disorder	26003	178755	0.172	0.07	0.014
773	Pain in limb	18739	186019	0.191	0.079	0.015
1012	Late effect	287	204471	0.989	0.414	0.017
939	Atopic/contact dermatitis due to other or unspecified	90638	114120	0.118	0.05	0.017
504	Other alveolar and parietoalveolar pneumonopathy	568	204190	0.761	0.321	0.018
766	Neuralgia, neuritis, and radiculitis NOS	58298	146460	0.129	0.055	0.019
283	Acquired hemolytic anemias	157	204601	1.189	0.508	0.019
740	Osteoarthrosis	55871	148887	0.144	0.062	0.02
339	Other headache syndromes	61840	142918	0.119	0.053	0.026
473	Diseases of the larynx and vocal cords	11324	193434	0.217	0.098	0.027
714	Rheumatoid arthritis and other inflammatory polyarthropathies	12052	192706	0.213	0.096	0.027
709	Diffuse diseases of connective tissue	4837	199921	0.31	0.141	0.027
840	Sprains and strains	12559	192199	0.209	0.095	0.027
502	Postinflammatory pulmonary fibrosis	445	204313	0.79	0.359	0.028
760	Back pain	132667	72091	0.119	0.054	0.029
605	Erectile dysfunction [ED]	4271	200487	0.332	0.153	0.031
721	Spondylosis and allied disorders	26137	178621	0.163	0.076	0.031
729	Other disorders of soft tissues	40181	164577	0.126	0.06	0.037
257	Testicular dysfunction	1005	203753	0.548	0.273	0.045
286	Coagulation defects	1354	203404	0.478	0.239	0.045
216	Benign neoplasm of skin	80738	124020	0.098	0.05	0.051
697	Sarcoidosis	945	203813	-1.376	0.708	0.052
277	Other disorders of metabolism	6044	198714	0.25	0.13	0.054
528	Diseases of the oral soft tissues, excluding lesions specific for gingiva and tongue	7829	196929	0.223	0.117	0.056
388	Other disorders of ear	796	203962	-1.889	0.999	0.059
274	Gout and other crystal arthropathies	14006	190752	0.175	0.094	0.063
802	Fracture of pelvis	759	203999	0.568	0.306	0.063
595	Hydronephrosis	1274	203484	0.466	0.253	0.066
334	Degenerative disease of the spinal cord	704	204054	0.588	0.32	0.066
661	Fetal distress and abnormal forces of labor	13528	191230	0.185	0.101	0.068
415	Pulmonary heart disease	2589	202169	0.347	0.191	0.07
700	Corns and callosities	10271	194487	0.187	0.104	0.071
652	Malposition and malpresentation of fetus or obstruction	9453	195305	0.205	0.114	0.073
592	Cystitis and urethritis	75817	128941	-0.098	0.054	0.074
38	Septicemia	2666	202092	0.338	0.191	0.077
340	Migraine	22596	182162	0.134	0.076	0.077
430	Intracranial hemorrhage	1214	203544	-0.882	0.502	0.079
785	Abdominal pain	83630	121128	-0.088	0.051	0.084
604	Disorders of penis	3079	201679	0.312	0.181	0.085
303	Psychogenic and somatoform disorders	33482	171276	-0.119	0.069	0.087
742	Derangement of joint, non-traumatic	10739	194019	0.174	0.102	0.088
381	Otitis media and Eustachian tube disorders	59470	145288	0.09	0.054	0.092
598	Abnormal findings on examination of urine	1822	202936	-0.598	0.355	0.092
756	Other congenital musculoskeletal anomalies	964	203794	-0.971	0.579	0.094
618	Genital prolapse	9757	195001	-0.221	0.132	0.095
726	Peripheral enthesopathies and allied syndromes	77898	126860	0.088	0.053	0.097
384	Other disorders of tympanic membrane	2029	202729	-0.524	0.318	0.099
456	Chronic venous insufficiency [CVI]	3137	201621	0.286	0.174	0.1
627	Menopausal and postmenopausal disorders	40700	164058	-0.138	0.084	0.101
1001	Foreign body injury	24184	180574	0.122	0.075	0.103
54	Herpes simplex	29827	174931	0.109	0.068	0.109
132	Infestation (lice, mites)	8237	196521	0.184	0.115	0.11
715	Other inflammatory spondylopathies	4321	200437	0.242	0.152	0.112
342	Hemiplegia	2075	202683	-0.506	0.32	0.114
335	Multiple sclerosis	1140	203618	0.424	0.27	0.117
112	Candidiasis	61359	143399	0.091	0.059	0.12
428	Congestive heart failure; nonhypertensive	18850	185908	0.155	0.101	0.125
343	Infantile cerebral palsy	558	204200	-1.519	0.999	0.128
271	Disorders of carbohydrate transport and metabolism	6823	197935	0.189	0.125	0.13
859	Complication due to other implant and internal device	538	204220	-1.517	1.002	0.13
331	Other cerebral degenerations	990	203768	0.443	0.293	0.13
425	Cardiomyopathy	11087	193671	-0.185	0.123	0.132
610	Benign mammary dysplasias	16327	188431	-0.148	0.098	0.132
686	Other local infections of skin and subcutaneous tissue	15008	189750	0.134	0.089	0.134
656	Other perinatal conditions of fetus or newborn	14569	190189	0.147	0.098	0.134
574	Cholelithiasis and cholecystitis	26300	178458	0.111	0.074	0.135
455	Hemorrhoids	39158	165600	0.092	0.061	0.135
70	Viral hepatitis	3811	200947	-0.315	0.211	0.135
529	Diseases and other conditions of the tongue	2093	202665	-0.453	0.303	0.136
764	Sciatica	18581	186177	0.123	0.082	0.136
337	Disorders of the autonomic nervous system	1274	203484	-0.61	0.41	0.137
459	Other disorders of circulatory system	3724	201034	0.241	0.163	0.14
222	Benign neoplasm of male genital organs	501	204257	0.566	0.384	0.141
215	Other benign neoplasm of connective and other soft tissue	11713	193045	0.144	0.098	0.142
110	Dermatophytosis / Dermatomycosis	60317	144441	0.078	0.054	0.144
172	Skin cancer	7887	196871	-0.206	0.142	0.147
284	Aplastic anemia	240	204518	0.727	0.505	0.151
732	Osteochondropathies	34881	169877	0.094	0.065	0.151
195	Cancer, suspected or other	9344	195414	0.161	0.112	0.151
851	Complications of transplants and reattached limbs	3787	200971	0.23	0.161	0.155
759	Other and unspecified congenital anomalies	160	204598	0.821	0.584	0.16
647	Infectious and parasitic complications affecting pregnancy	4756	200002	0.213	0.152	0.16
646	Other complications of pregnancy NEC	19832	184926	0.127	0.091	0.162
481	Influenza	8376	196382	-0.187	0.134	0.164
1019	Other ill-defined and unknown causes of morbidity and mortality	2129	202629	0.287	0.207	0.165
327	Sleep disorders	47640	157118	0.082	0.059	0.167
401	Hypertension	74604	130154	0.087	0.063	0.168
224	Benign neoplasm of eye	803	203955	-0.797	0.579	0.169
804	Fracture of hand or wrist	17905	186853	0.115	0.084	0.17
41	Bacterial infection NOS	26275	178483	0.096	0.071	0.18
801	Fracture of ankle and foot	13654	191104	0.126	0.094	0.18
653	Problems associated with amniotic cavity and membranes	13793	190965	0.134	0.102	0.189
228	Hemangioma and lymphangioma, any site	10895	193863	0.135	0.104	0.192
586	Other disorders of the kidney and ureters	8980	195778	-0.169	0.13	0.193
256	Ovarian dysfunction	19773	184985	0.11	0.085	0.193
1008	Crushing or internal injury to organs	1944	202814	0.288	0.221	0.194
535	Gastritis and duodenitis	58945	145813	0.072	0.055	0.194
368	Visual disturbances	19483	185275	-0.113	0.087	0.195
562	Diverticulosis and diverticulitis	6630	198128	0.17	0.131	0.195
202	Cancer of other lymphoid, histiocytic tissue	721	204037	0.436	0.337	0.197
596	Other disorders of bladder	10186	194572	0.139	0.108	0.2
622	Polyp of female genital organs	17970	186788	-0.121	0.095	0.201
389	Hearing loss	32499	172259	-0.091	0.072	0.206
182	Malignant neoplasm of uterus	1022	203736	0.371	0.294	0.207
353	Nerve root and plexus disorders	12262	192496	0.124	0.099	0.211
694	Dyschromia and Vitiligo	10384	194374	0.131	0.105	0.215
602	Other disorders of prostate	3057	201701	0.228	0.184	0.216
290	Delirium dementia and amnestic and other cognitive disorders	2855	201903	-0.315	0.255	0.216
564	Functional digestive disorders	40270	164488	0.075	0.061	0.219
525	Other diseases of the teeth and supporting structures	8677	196081	-0.166	0.135	0.22
771	Musculoskeletal symptoms referable to limbs	2691	202067	0.233	0.192	0.225
198	Secondary malignant neoplasm	715	204043	0.436	0.359	0.225
687	Symptoms affecting skin	10787	193971	0.124	0.103	0.226
291	Other specified nonpsychotic and/or transient mental disorders	8482	196276	-0.16	0.134	0.235
649	Other conditions or status of the mother complicating pregnancy, childbirth, or the puerperium	4226	200532	0.192	0.162	0.235
285	Other anemias	8309	196449	-0.161	0.136	0.236
1005	Other symptoms	7967	196791	0.141	0.119	0.236
818	Intracranial hemorrhage (injury)	874	203884	-0.593	0.502	0.238
131	Protozoan infection	2978	201780	-0.274	0.232	0.238
569	Other disorders of intestine	3178	201580	-0.265	0.226	0.241
191	Manlignant and unknown neoplasms of brain and nervous system	878	203880	-0.586	0.502	0.243
854	Complications of cardiac/vascular device, implant, and graft	430	204328	-1.169	1.002	0.243
402	Elevated blood pressure reading without diagnosis of hypertension	19172	185586	0.095	0.082	0.247
850	Hemorrhage or hematoma complicating a procedure	2096	202662	0.249	0.216	0.249
255	Disorders of adrenal glands	663	204095	0.411	0.357	0.249
223	Benign neoplasm of kidney and other urinary organs	1244	203514	0.31	0.271	0.253
282	Hereditary hemolytic anemias	270	204488	0.576	0.505	0.254
621	Endometrial hyperplasia	6533	198225	0.152	0.134	0.255
994	Sepsis and SIRS	1479	203279	0.3	0.263	0.255
565	Anal and rectal conditions	11163	193595	0.116	0.103	0.259
745	Pain in joint	72746	132012	0.058	0.051	0.26
480	Pneumonia	41786	162972	0.068	0.06	0.26
930	Allergic reaction to food	3242	201516	0.2	0.178	0.261
31	Diseases due to other mycobacteria	514	204244	-0.795	0.71	0.262
965	Poisoning by analgesics, antipyretics, and antirheumatics	378	204380	-1.12	1.002	0.264
197	Chemotherapy	5181	199577	0.166	0.149	0.267
1002	Symptoms concerning nutrition, metabolism, and development	976	203782	-0.499	0.449	0.267
765	Cervical radiculitis	12514	192244	0.112	0.101	0.267
561	Symptoms involving digestive system	6741	198017	-0.165	0.149	0.269
558	Noninfectious gastroenteritis	3060	201698	0.201	0.183	0.271
705	Disorders of sweat glands	3009	201749	-0.253	0.232	0.274
617	Disorders secondary to childbirth, surgery, trauma	810	203948	-0.548	0.503	0.275
807	Fracture of ribs	4694	200064	0.167	0.154	0.277
396	Abnormal heart sounds	17445	187313	0.092	0.084	0.278
193	Thyroid cancer	531	204227	-0.768	0.709	0.279
960	Poisoning by antibiotics	194	204564	0.627	0.583	0.282
872	Traumatic amputation	1182	203576	0.302	0.281	0.283
623	Hypertrophy of female genital organs	1690	203068	0.257	0.24	0.284
225	Benign neoplasm of brain and other parts of nervous system	1196	203562	0.3	0.281	0.286
281	Other deficiency anemia	6593	198165	-0.16	0.15	0.286
704	Diseases of hair and hair follicles	19006	185752	-0.093	0.088	0.288
287	Purpura and other hemorrhagic conditions	2422	202336	-0.277	0.26	0.288
749	Congenital anomalies of face and neck	1264	203494	-0.403	0.38	0.289
676	Other disorders of the breast associated with childbirth and disorders of lactation	2237	202521	0.227	0.215	0.29
261	Vitamin deficiency	33421	171337	-0.072	0.068	0.292
603	Other disorders of testis	3266	201492	0.193	0.183	0.292
479	Other upper respiratory disease	14050	190708	-0.106	0.101	0.293
293	Symptoms involving head and neck	9669	195089	-0.129	0.123	0.294
710	Osteomyelitis, periostitis, and other infections involving bone	1185	203573	0.293	0.281	0.296
302	Sexual and gender identity disorders	5538	199220	0.151	0.145	0.297
612	Breast conditions, congenital or relating to hormones	2351	202407	0.215	0.207	0.298
728	Disorders of muscle, ligament, and fascia	1124	203634	-0.426	0.41	0.299
496	Chronic airway obstruction	17930	186828	-0.096	0.093	0.301
1004	Other signs and symptoms involving emotional state	2207	202551	0.218	0.211	0.303
588	Disorders resulting from impaired renal function	566	204192	0.394	0.383	0.303
753	Congenital anomalies of the eye	510	204248	-0.727	0.709	0.305
448	Disease of capillaries	4788	199970	0.156	0.152	0.306
568	Other disorders of peritoneum	1930	202828	0.231	0.227	0.308
364	Corneal opacity and other disorders of cornea	3520	201238	-0.211	0.207	0.308
270	Disorders of protein plasma/amino-acid transport and metabolism	783	203975	-0.509	0.502	0.311
348	Other conditions of brain	1235	203523	0.284	0.281	0.311
723	Other disorders of cervical region	4577	200181	-0.183	0.182	0.315
344	Other paralytic syndromes	2768	201990	-0.239	0.238	0.316
366	Cataract	33860	170898	0.09	0.09	0.319
360	Disorders of the globe	2070	202688	-0.278	0.28	0.32
500	Lung disease due to external agents	392	204366	0.442	0.451	0.328
81	Infection/inflammation of internal prosthetic device; implant; and graft	313	204445	-0.974	1.002	0.331
797	Shock	356	204402	-0.961	1.003	0.338
966	Poisoning by anticonvulsants and anti-Parkinsonism drugs	313	204445	-0.933	1.002	0.352
628	Ovarian cyst	18700	186058	-0.084	0.091	0.353
758	Chromosomal anomalies and genetic disorders	607	204151	0.354	0.382	0.354
165	Cancer within the respiratory system	1120	203638	-0.381	0.413	0.356
989	Toxic effect of other substances, chiefly nonmedicinal as to source	218	204540	0.536	0.582	0.357
737	Curvature of spine	28253	176505	0.064	0.07	0.359
382	Otalgia	17763	186995	-0.082	0.09	0.362
539	Bariatric surgery	294	204464	-0.907	1.002	0.365
130	Spirochetal infection	21636	183122	-0.075	0.083	0.366
429	Ill-defined descriptions and complications of heart disease	933	203825	0.287	0.32	0.369
79	Viral infection	118684	86074	0.046	0.051	0.37
578	Gastrointestinal hemorrhage	2511	202247	0.184	0.207	0.375
645	Late pregnancy and failed induction	3732	201026	-0.178	0.202	0.377
258	Iatrogenic endocrine disorders	130	204628	0.627	0.714	0.38
643	Excessive vomiting in pregnancy	4165	200593	0.144	0.165	0.381
695	Erythematous conditions	22876	181882	0.066	0.076	0.382
636	Early or threatened labor; hemorrhage in early pregnancy	20607	184151	0.079	0.09	0.383
655	Known or suspected fetal abnormality affecting management of mother	13540	191218	0.09	0.103	0.384
418	Nonspecific chest pain	23773	180985	0.065	0.075	0.385
295	Schizophrenia and other psychotic disorders	2305	202453	-0.226	0.261	0.387
537	Other disorders of stomach and duodenum	5504	199254	-0.141	0.164	0.389
614	Inflammatory diseases of female pelvic organs	65320	139438	0.055	0.064	0.389
969	Poisoning by psychotropic agents	1336	203422	-0.306	0.356	0.39
531	Peptic ulcer (excl. esophageal)	21012	183746	0.069	0.081	0.392
650	Normal delivery	30281	174477	-0.073	0.086	0.393
259	Other endocrine disorders	415	204343	0.384	0.452	0.395
442	Other aneurysm	1140	203618	0.249	0.294	0.396
1015	Effects of other external causes	10799	193959	-0.097	0.114	0.396
245	Thyroiditis	18821	185937	0.072	0.084	0.396
741	Symptoms and disorders of the joints	10280	194478	0.09	0.107	0.399
318	Tobacco use disorder	2273	202485	-0.219	0.261	0.4
624	Symptoms involving female genital tract	3553	201205	-0.165	0.201	0.411
642	Hypertension complicating pregnancy, childbirth, and the puerperium	4958	199800	0.126	0.154	0.411
483	Acute bronchitis and bronchiolitis	92588	112170	0.041	0.05	0.412
204	Leukemia	909	203849	-0.364	0.45	0.419
567	Peritonitis and retroperitoneal infections	1085	203673	0.246	0.305	0.42
221	Benign neoplasm of other female genital organs	947	203811	0.257	0.32	0.422
386	Vertiginous syndromes and other disorders of vestibular system	26802	177956	-0.062	0.077	0.423
212	Benign neoplasm of respiratory and intrathoracic organs	1685	203073	-0.243	0.304	0.423
579	Other symptoms involving abdomen and pelvis	688	204070	-0.399	0.503	0.427
304	Adjustment reaction	6477	198281	0.104	0.132	0.433
509	Respiratory failure, insufficiency, arrest	4996	199762	-0.136	0.174	0.436
1006	Crushing injury	952	203806	0.249	0.319	0.436
158	Neoplasm of unspecified nature of digestive system	1261	203497	-0.275	0.356	0.44
817	Concussion	6552	198206	0.102	0.132	0.443
375	Disorders of lacrimal system	12759	191999	-0.08	0.105	0.445
53	Herpes zoster	10911	193847	-0.086	0.113	0.446
263	Other nutritional deficiency	268	204490	-0.762	1.002	0.447
613	Other nonmalignant breast conditions	24636	180122	-0.061	0.08	0.447
151	Cancer of stomach	696	204062	0.286	0.383	0.455
532	Dysphagia	2780	201978	-0.173	0.232	0.457
313	Pervasive developmental disorders	4502	200256	-0.137	0.184	0.457
724	Other and unspecified disorders of back	3601	201157	0.133	0.18	0.459
323	Encephalitis	1538	203220	0.193	0.261	0.46
830	Dislocation	14856	189902	0.068	0.092	0.462
447	Other disorders of arteries and arterioles	651	204107	0.278	0.382	0.466
593	Hematuria	4011	200747	-0.137	0.189	0.469
296	Mood disorders	14588	190170	-0.072	0.1	0.469
938	Dermatitis due to solar radiation	6912	197846	-0.103	0.143	0.472
761	Cervicalgia	37049	167709	0.046	0.064	0.475
341	Other demyelinating diseases of central nervous system	563	204195	-0.412	0.58	0.478
244	Hypothyroidism	17835	186923	0.061	0.086	0.478
689	Disorder of skin and subcutaneous tissue NOS	5491	199267	-0.116	0.165	0.48
470	Septal Deviations/Turbinate Hypertrophy	32728	172030	-0.049	0.069	0.48
357	Inflammatory and toxic neuropathy	5597	199161	-0.113	0.16	0.481
363	Chorioretinal inflammations, scars, and other disorders of choroid	652	204106	-0.352	0.503	0.484
947	Urticaria	18758	186000	0.058	0.083	0.484
420	Carditis	7828	196930	0.09	0.13	0.491
370	Keratitis	6255	198503	-0.102	0.149	0.492
600	Hyperplasia of prostate	15555	189203	-0.089	0.13	0.493
497	Bronchitis	7685	197073	0.085	0.126	0.498
217	Vascular hamartomas and non-neoplastic nevi	4704	200054	0.105	0.156	0.499
345	Epilepsy, recurrent seizures, convulsions	6139	198619	0.092	0.139	0.507
250	Diabetes mellitus	17326	187432	0.06	0.09	0.508
252	Disorders of parathyroid gland	1313	203445	0.186	0.281	0.509
269	Proteinuria	691	204067	-0.328	0.502	0.513
572	Ascites (non malignant)	718	204040	0.25	0.383	0.514
986	Toxic effect of carbon monoxide	495	204263	0.289	0.451	0.522
80	Postoperative infection	1608	203150	0.162	0.253	0.522
611	Abnormal findings on mammogram or breast exam	10604	194154	-0.074	0.116	0.522
213	Benign neoplasm of bone and articular cartilage	1430	203328	0.171	0.27	0.527
506	Empyema and pneumothorax	676	204082	-0.318	0.503	0.527
958	Certain early complications of trauma or procedure	1098	203660	0.192	0.305	0.528
452	Other venous embolism and thrombosis	2987	201771	0.121	0.193	0.529
752	Nervous system congenital anomalies	1400	203358	-0.211	0.336	0.529
707	Chronic ulcer of skin	4354	200404	0.106	0.168	0.529
720	Spinal stenosis	8227	196531	0.077	0.124	0.534
446	Polyarteritis nodosa and allied conditions	523	204235	-0.361	0.58	0.534
512	Other symptoms of respiratory system	52759	151999	-0.035	0.057	0.535
577	Diseases of pancreas	5819	198939	0.089	0.143	0.537
644	Anemia during pregnancy	14721	190037	-0.065	0.106	0.541
931	Contact dermatitis and other eczema due to plants [except food]	1000	203758	0.195	0.319	0.542
464	Acute sinusitis	77721	127037	0.031	0.051	0.544
571	Chronic liver disease and cirrhosis	7106	197652	-0.084	0.139	0.546
189	Cancer of urinary organs (incl. kidney and bladder)	1620	203138	-0.185	0.306	0.546
530	Diseases of esophagus	56604	148154	0.033	0.056	0.548
433	Cerebrovascular disease	16162	188596	0.059	0.099	0.552
711	Arthropathy associated with infections	5413	199345	-0.095	0.161	0.554
638	Other high-risk pregnancy	10740	194018	0.067	0.114	0.555
858	Complication of internal orthopedic device	1692	203066	-0.172	0.292	0.555
733	Other disorders of bone and cartilage	14080	190678	0.055	0.094	0.557
798	Malaise and fatigue	26493	178265	0.043	0.073	0.558
679	Complications of in utero procedures	257	204501	0.34	0.582	0.56
981	Toxic effect of (non-ethyl) alcohol and petroleum and other solvents	2261	202497	-0.146	0.253	0.563
634	Miscarriage; stillbirth	31158	173600	0.045	0.078	0.564
324	Other CNS infection and poliomyelitis	623	204135	-0.288	0.504	0.567
372	Disorders of conjunctiva	17740	187018	-0.051	0.089	0.569
153	Colorectal cancer	2108	202650	-0.15	0.263	0.569
722	Intervertebral disc disorders	23962	180796	0.044	0.078	0.571
214	Lipoma	16048	188710	0.05	0.09	0.575
590	Pyelonephritis	22536	182222	-0.045	0.082	0.579
967	Adverse effects of sedatives or other central nervous system depressants and anesthetics	217	204541	-0.556	1.003	0.579
159	Malignant neoplasm of other and ill-defined sites within the digestive organs and peritoneum	1002	203756	0.177	0.321	0.582
555	Inflammatory bowel disease and other gastroenteritis and colitis	2340	202418	-0.134	0.245	0.583
300	Anxiety disorders	45240	159518	0.032	0.059	0.589
691	Congenital anomalies of skin	630	204128	0.222	0.411	0.59
315	Develomental delays and disorders	6781	197977	0.072	0.134	0.591
731	Osteitis deformans and osteopathies associated with other disorders classified elsewhere	267	204491	0.312	0.582	0.592
988	Toxic effect of noxious substances eaten as food	164	204594	0.381	0.712	0.593
1011	Complications of surgical and medical procedures	6300	198458	-0.078	0.147	0.594
361	Retinal detachments and defects	1951	202807	0.127	0.239	0.595
301	Personality disorders	2778	201980	-0.12	0.226	0.595
952	Spinal cord injury without evidence of spinal bone injury	352	204406	-0.377	0.71	0.596
946	Anaphylactic shock NOS	1712	203046	0.133	0.253	0.597
513	Respiratory abnormalities	14293	190465	0.05	0.095	0.598
594	Urinary calculus	14212	190546	0.051	0.096	0.598
1100	Family history	954	203804	-0.2	0.381	0.6
359	Muscular dystrophies and other myopathies	9001	195757	-0.067	0.128	0.602
526	Diseases of the jaws	21953	182805	0.041	0.079	0.603
789	Nausea and vomiting	10974	193784	-0.059	0.113	0.603
527	Diseases of the salivary glands	3583	201175	0.092	0.179	0.608
149	Cancer of larynx, pharynx, nasal cavities	390	204368	0.257	0.504	0.61
503	Pulmonary congestion and hypostasis	580	204178	-0.295	0.583	0.613
272	Disorders of lipoid metabolism	48181	156577	-0.032	0.064	0.617
251	Other disorders of pancreatic internal secretion	493	204265	-0.287	0.58	0.621
292	Neurological disorders	4474	200284	-0.087	0.176	0.621
809	Fracture of unspecified bones	7922	196836	-0.063	0.127	0.622
755	Congenital anomalies of limbs	3039	201719	0.096	0.196	0.623
599	Other symptoms/disorders or the urinary system	24790	179968	0.037	0.075	0.625
289	Other diseases of blood and blood-forming organs	1559	203199	-0.148	0.304	0.626
780	Hypothermia/Chills	187	204571	0.346	0.712	0.628
175	Acquired absence of breast	278	204480	0.277	0.582	0.634
501	Pneumonitis due to inhalation of food or vomitus	294	204464	0.273	0.582	0.639
717	Polymyalgia Rheumatica	838	203920	-0.192	0.412	0.641
514	Abnormal findings examination of lungs	652	204106	-0.234	0.503	0.642
990	Effects radiation NOS	478	204280	0.209	0.451	0.644
665	Obstetrical/birth trauma	26684	178074	-0.041	0.088	0.645
601	Inflammatory diseases of prostate	18907	185851	0.044	0.095	0.645
241	Nontoxic nodular goiter	15448	189310	-0.044	0.097	0.65
563	Constipation	10102	194656	-0.052	0.116	0.652
597	Other disorders of urethra and urinary tract	1404	203354	-0.143	0.319	0.653
635	Hemorrhage during pregnancy; childbirth and postpartum	5225	199533	0.069	0.156	0.658
280	Iron deficiency anemias	41230	163528	0.028	0.063	0.662
253	Disorders of the pituitary gland and its hypothalamic control	2755	202003	-0.095	0.221	0.668
625	Pain and other symptoms associated with female genital organs	6774	197984	-0.061	0.141	0.668
297	Suicidal ideation or attempt	1091	203667	0.136	0.319	0.669
275	Disorders of mineral metabolism	755	204003	-0.191	0.45	0.671
352	Disorders of other cranial nerves	13276	191482	-0.043	0.102	0.672
521	Diseases of hard tissues of teeth	65221	139537	-0.029	0.07	0.674
701	Other hypertrophic and atrophic conditions of skin	13179	191579	0.041	0.098	0.676
136	Other infectious and parasitic diseases	1353	203405	0.116	0.28	0.679
550	Abdominal hernia	18967	185791	-0.036	0.088	0.68
90	Sexually transmitted infections (not HIV or hepatitis)	33241	171517	-0.029	0.07	0.681
358	Myoneural disorders	320	204438	-0.286	0.71	0.687
1010	Other tests	55524	149234	-0.022	0.056	0.687
260	Protein-calorie malnutrition	312	204446	-0.285	0.71	0.688
383	Otosclerosis	1180	203578	0.122	0.305	0.689
651	Multiple gestation	1651	203107	0.104	0.263	0.694
476	Allergic rhinitis	63345	141413	0.021	0.053	0.694
587	Kidney replaced by transpant	190	204568	0.28	0.712	0.695
788	Syncope and collapse	10236	194522	-0.045	0.115	0.696
556	Ulceration of the lower GI tract	286	204472	0.225	0.581	0.699
507	Pleurisy; pleural effusion	2377	202381	-0.095	0.247	0.7
619	Noninflammatory female genital disorders	43384	161374	-0.026	0.067	0.702
972	Poisoning by agents primarily affecting the cardiovascular system	191	204567	-0.384	1.004	0.702
227	Benign neoplasm of other endocrine glands and related structures	977	203781	-0.145	0.381	0.704
157	Pancreatic cancer	498	204260	-0.22	0.582	0.706
747	Cardiac and circulatory congenital anomalies	3527	201231	0.068	0.183	0.709
377	Disorders of optic nerve and visual pathways	2086	202672	0.086	0.232	0.71
333	Extrapyramidal disease and abnormal movement disorders	8819	195939	0.044	0.118	0.71
229	Benign neoplasm of unspecified sites	7523	197235	0.047	0.127	0.712
395	Heart valve disorders	7412	197346	-0.051	0.137	0.712
332	Parkinson's disease	1376	203382	0.108	0.295	0.713
349	Other and unspecified disorders of the nervous system	988	203770	-0.14	0.381	0.714
800	Fracture of lower limb	7865	196893	0.046	0.126	0.717
385	Other disorders of middle ear and mastoid	1690	203068	-0.101	0.28	0.718
769	Nonallopathic lesions NEC	166	204592	-0.359	1.004	0.721
669	Complications of labor and delivery NEC	15222	189536	0.036	0.101	0.723
288	Diseases of white blood cells	3339	201419	0.067	0.188	0.724
793	Nonspecific abnormal findings on radiological and other examination of musculoskeletal system	1357	203401	-0.119	0.338	0.725
414	Other forms of chronic heart disease	2385	202373	-0.088	0.253	0.728
615	Endometriosis	9548	195210	-0.042	0.123	0.731
1007	Injury to blood vessels	641	204117	0.141	0.411	0.732
441	Vascular insufficiency of intestine	549	204209	0.154	0.451	0.733
211	Benign neoplasm of other parts of digestive system	2728	202030	-0.074	0.222	0.738
374	Other disorders of eyelids	6417	198341	-0.048	0.144	0.741
185	Cancer of prostate	2668	202090	0.072	0.224	0.748
208	Benign neoplasm of colon	5327	199431	0.048	0.151	0.75
440	Atherosclerosis	11230	193528	-0.039	0.122	0.751
663	Umbilical cord complications during labor and delivery	1845	202913	0.081	0.255	0.751
736	Other acquired deformities of limbs	33078	171680	-0.021	0.068	0.751
443	Peripheral vascular disease	4646	200112	0.051	0.164	0.755
262	Mineral deficiency NEC	2715	202043	-0.069	0.221	0.756
941	Adverse reaction to serum or vaccine	1753	203005	-0.087	0.28	0.756
915	Superficial injury without mention of infection	71448	133310	-0.016	0.052	0.759
770	Myalgia and myositis unspecified	38316	166442	0.019	0.064	0.76
907	Injuries to the nervous system	1467	203291	-0.092	0.304	0.761
184	Cancer of other female genital organs	2872	201886	-0.065	0.217	0.765
200	Myeloproliferative disease	1015	203743	0.099	0.336	0.768
279	Disorders involving the immune mechanism	413	204345	0.147	0.503	0.77
703	Diseases of nail, NOS	21877	182881	0.023	0.079	0.774
690	Erythematosquamous dermatosis	22868	181890	0.022	0.077	0.776
150	Cancer of esophagus	102	204656	0.285	1.007	0.777
783	Fever of unknown origin	8774	195984	-0.034	0.123	0.779
10	Tuberculosis	2620	202138	-0.064	0.228	0.779
365	Glaucoma	16871	187887	-0.026	0.095	0.78
367	Disorders of refraction and accommodation; blindness and low vision	116965	87793	0.014	0.052	0.783
472	Chronic pharyngitis and nasopharyngitis	26899	177859	0.019	0.072	0.787
134	Helminthiases	18875	185883	0.023	0.085	0.788
979	Adverse drug events and drug allergies	204	204554	0.191	0.711	0.788
117	Mycoses	950	203808	-0.101	0.38	0.79
757	Congenital anomalies of the integument	3518	201240	0.049	0.185	0.793
376	Disorders of the orbit	652	204106	0.108	0.411	0.794
949	Allergies, other	5157	199601	-0.042	0.161	0.796
580	Nephritis; nephrosis; renal sclerosis	1730	203028	-0.071	0.28	0.799
380	Disorders of external ear	45058	159700	0.015	0.06	0.802
471	Nasal polyps	3742	201016	0.043	0.179	0.81
350	Abnormal movement	2874	201884	0.048	0.203	0.811
739	Contracture of joint	6183	198575	-0.035	0.145	0.811
312	Conduct disorders	1190	203568	-0.079	0.338	0.816
857	Mechanical complication of unspecified genitourinary device, implant, and graft	203	204555	0.164	0.711	0.818
356	Hereditary and idiopathic peripheral neuropathy	170	204588	-0.231	1.004	0.818
557	Intestinal malabsorption (non-celiac)	1224	203534	0.068	0.304	0.824
516	Abnormal sputum	14101	190657	-0.022	0.099	0.824
394	Rheumatic disease of the heart valves	8150	196608	-0.029	0.13	0.826
411	Ischemic Heart Disease	32586	172172	-0.017	0.079	0.827
639	Complications following abortion or ectopic and molar pregnancies	4210	200548	0.036	0.171	0.831
870	Open wounds of head; neck; and trunk	31937	172821	0.015	0.069	0.832
540	Appendiceal conditions	15479	189279	0.02	0.093	0.832
560	Intestinal obstruction without mention of hernia	2587	202171	0.046	0.217	0.833
1013	Asphyxia and hypoxemia	171	204587	-0.211	1.007	0.834
873	Broken tooth	1302	203456	0.063	0.305	0.836
474	Acute and chronic tonsillitis	96356	108402	0.011	0.052	0.838
591	Urinary tract infection	25416	179342	0.015	0.075	0.839
495	Asthma	25531	179227	0.015	0.074	0.841
276	Disorders of fluid, electrolyte, and acid-base balance	2798	201960	0.041	0.208	0.844
173	Neoplasm of uncertain behavior of skin	6572	198186	0.027	0.139	0.848
836	Traumatic arthropathy	8593	196165	-0.023	0.124	0.852
585	Renal failure	7011	197747	0.026	0.142	0.856
210	Benign neoplasm of lip, oral cavity, and pharynx	2792	201966	-0.038	0.216	0.859
738	Other acquired musculoskeletal deformity	7831	196927	0.022	0.126	0.859
510	Other diseases of lung	276	204482	-0.121	0.711	0.864
743	Osteoporosis, osteopenia and pathological fracture	3444	201314	0.033	0.192	0.865
713	Arthropathy associated with other disorders classified elsewhere	8756	196002	0.02	0.121	0.866
378	Strabismus and other disorders of binocular eye movements	3705	201053	-0.03	0.185	0.869
8	Intestinal infection	41789	162969	0.01	0.061	0.875
819	Skull and face fracture and other intercranial injury	15280	189478	0.015	0.093	0.876
351	Other peripheral nerve disorders	36031	168727	-0.01	0.066	0.883
218	Benign neoplasm of uterus	31228	173530	0.011	0.077	0.885
702	Degenerative skin conditions and other dermatoses	28835	175923	-0.011	0.074	0.885
180	Cervical cancer and dysplasia	18481	186277	0.012	0.089	0.89
454	Varicose veins	28179	176579	-0.01	0.073	0.892
478	Throat pain	9914	194844	0.015	0.114	0.893
523	Gingival and periodontal diseases	62523	142235	-0.008	0.057	0.893
426	Cardiac conduction disorders	6171	198587	0.019	0.144	0.895
170	Cancer of bone and connective tissue	350	204408	0.075	0.581	0.897
369	Infection of the eye	72800	131958	0.007	0.052	0.897
772	Symptoms of the muscles	3233	201525	-0.025	0.199	0.9
519	Other diseases of respiratory system, not elsewhere classified	24019	180739	0.009	0.076	0.902
133	Arthropod-borne diseases	225	204533	0.087	0.711	0.903
657	Infections specific to the perinatal period	139	204619	-0.123	1.005	0.903
871	Open wounds of extremities	49791	154967	-0.007	0.059	0.907
246	Other disorders of thyroid	5669	199089	-0.018	0.151	0.908
201	Hodgkin's disease	269	204489	-0.079	0.71	0.911
444	Arterial embolism and thrombosis	921	203837	-0.041	0.382	0.914
320	Meningitis	948	203810	0.038	0.356	0.915
362	Other retinal disorders	25627	179131	-0.009	0.084	0.915
781	Symptoms involving nervous and musculoskeletal systems	10959	193799	0.012	0.109	0.915
750	Digestive congenital anomalies	1490	203268	-0.03	0.291	0.917
338	Pain	11920	192838	0.01	0.107	0.922
706	Diseases of sebaceous glands	48441	156317	-0.006	0.061	0.923
174	Breast cancer	3879	200879	-0.018	0.184	0.924
712	Infective connective tissue disorders	141	204617	-0.094	1.004	0.925
696	Psoriasis and related disorders	19623	185135	-0.008	0.083	0.926
199	Neoplasm of uncertain behavior	5176	199582	0.014	0.156	0.926
751	Genitourinary congenital anomalies	3334	201424	0.017	0.192	0.929
790	Nonspecific findings on examination of blood	237	204521	0.059	0.711	0.934
626	Disorders of menstruation and other abnormal bleeding from female genital tract	55381	149377	0.005	0.069	0.941
450	Noninfectious disorders of lymphatic channels	3099	201659	0.015	0.199	0.941
805	Fracture of vertebral column without mention of spinal cord injury	3997	200761	0.013	0.177	0.941
654	Other and unspecified complications of birth; puerperium affecting management of mother	239	204519	0.05	0.712	0.944
608	Other disorders of male genital organs	12144	192614	-0.008	0.113	0.946
522	Diseases of pulp and periapical tissues	55507	149251	-0.004	0.058	0.95
316	Substance addiction and disorders	9419	195339	0.007	0.12	0.953
264	Lack of normal physiological development	218	204540	-12.4	227.221	0.956
913	Toxic effect of venom	12157	192601	0.006	0.103	0.957
379	Other disorders of eye	17648	187110	-0.005	0.091	0.958
458	Hypotension	4584	200174	0.009	0.165	0.958
71	Human immunodeficiency virus [HIV] disease	243	204515	-12.723	241.511	0.958
155	Cancer of liver and intrahepatic bile duct	229	204529	-12.555	245.797	0.959
475	Chronic sinusitis	13779	190979	-0.005	0.099	0.96
609	Male infertility and abnormal spermatozoa	5664	199094	-0.008	0.161	0.96
226	Benign neoplasm of thyroid glands	485	204273	-0.024	0.503	0.962
573	Other disorders of liver	9760	194998	0.005	0.115	0.964
220	Benign neoplasm of ovary	11357	193401	-0.005	0.109	0.965
242	Thyrotoxicosis with or without goiter	8793	195965	-0.005	0.122	0.965
671	Venous/cerebrovascular complications embolism in pregnancy and the puerperium	3384	201374	0.008	0.195	0.967
754	Congenital musculoskeletal deformities of spine	247	204511	0.026	0.711	0.971
190	Cancer of eye	122	204636	-13.03	412.537	0.975
559	Ileostomy status	122	204636	-0.031	1.005	0.975
416	Cardiomegaly	100	204658	-12.817	414.612	0.975
794	Abnormal results of other function studies (bladder, pancreas, placenta, spleen, etc)	108	204650	-12.946	420.22	0.975
465	Acute upper respiratory infections of multiple or unspecified sites	181077	23681	0.002	0.08	0.976
791	Gangrene	129	204629	0.029	1.007	0.977
145	Cancer of mouth	379	204379	0.016	0.581	0.979
987	Toxic effect of other gases, fumes, or vapors	121	204637	0.026	1.005	0.98
317	Alcohol-related disorders	8684	196074	-0.002	0.124	0.985
1009	Injury, NOS	57183	147575	0.001	0.055	0.987
477	Epistaxis or throat hemorrhage	12804	191954	0.002	0.102	0.988
698	Pruritus and related conditions	6264	198494	-0.002	0.143	0.988
520	Disorders of tooth development	23734	181024	0.001	0.089	0.99
620	Dysplasia of female genital organs	593	204165	-0.005	0.451	0.991
964	Poisoning by agents primarily affecting blood constituents	255	204503	-0.008	0.712	0.991
187	Cancer of other male genital organs	551	204207	-17.403	1663.04	0.992
668	Complications of the administration of anesthetic or other sedation in labor and delivery	109	204649	-16.787	2697.25	0.995
735	Acquired foot deformities	34481	170277	0	0.067	0.995
240	Simple and unspecified goiter	8152	196606	-0.001	0.127	0.996
803	Fracture of upper limb	21325	183433	0	0.081	1
