# Supplementary material for: Characterization of prevalent genetic variants in the Estonian Biobank body-mass index GWAS
Source: Nat Commun. 2025 Oct 8;16:8956. doi: 10.1038/s41467-025-64006-9 (PMC12508233; doi:10.1038/s41467-025-64006-9)
Supplement: Supplementary file 6 — Source Data [file 41467_2025_64006_MOESM6_ESM.xlsx]

## Sheet: Figure1a
Figure 1a
variantID	SNPID	AF	INFO	BETA_wRINT	SE_wRINT	LOG10P_wRINT	BETA_NoRINT	SE_NoRINT	LOG10P_NoRINT	CADD	Consequence	Protein_Effect		Only variants with P value < 5e-08 (LOG10P > 1.3) listed in this table. Summary statistics availabe through GWAS catalog.
5_75669297_G_A	rs34358	0.629	0.996	0.017	0.003	8.847	0.092	0.016	8.348	46	stop_gained	ANKDD1B:p.W480*		Data sorted according to Consequence severity
2_25161269_C_A	rs202127120	0.004	0.993	0.169	0.02	16.017	0.809	0.114	11.83	37	stop_gained	POMC:p.E206*
11_47767111_CGGTGGT_C	rs67450550	0.412	0.999	-0.017	0.003	8.837	-0.08	0.015	6.601	14.8	inframe_deletion	FNBP4:p.T58_T59del
1_109250113_A_ACGC	rs59201433;rs10629280;rs144034706	0.648	0.982	-0.021	0.003	12.981	-0.101	0.016	9.538	13.9	inframe_insertion	CELSR2:p.Pro16dup
2_25161280_T_TGGGCCC	rs762710034	0.004	0.993	0.169	0.02	16.017	0.809	0.114	11.83	7.15	inframe_insertion	POMC:p.A201_Q202insRA
19_45678134_G_C	rs1800437	0.241	1	-0.025	0.003	15.224	-0.136	0.018	13.914	34	missense_variant	GIPR:p.E354Q
20_42082003_C_T	rs151076965	0.012	0.992	-0.078	0.012	9.658	-0.439	0.069	9.601	34	missense_variant	PTPRT:p.R1384H
12_113468335_G_A	rs139906449	0.069	0.902	0.033	0.006	8.376	0.156	0.032	6.126	31	missense_variant	LHX5:p.T156M
1_62114219_G_T	rs12140153	0.108	1	-0.044	0.004	23.667	-0.235	0.024	21.206	28.5	missense_variant	PATJ:p.G1543V
17_5368468_G_C	rs61735455	0.075	0.995	-0.031	0.005	9.022	-0.155	0.029	7.175	28.1	missense_variant	RABEP1:p.M628I
17_5141499_G_A	rs2304449	0.079	0.996	-0.03	0.005	8.804	-0.147	0.028	6.833	27.6	missense_variant	USP6:p.V525I
11_64713458_A_T	rs12273892	0.172	1	-0.021	0.004	8.579	-0.114	0.02	7.963	27.3	missense_variant	NRXN2:p.L81Q
12_99246381_G_C	rs77436242	0.061	0.93	0.037	0.006	9.598	0.199	0.033	8.821	24.9	missense_variant	ANKS1B:p.S747C
11_27658369_C_T	rs6265	0.15	1	-0.029	0.004	13.837	-0.149	0.021	11.644	24.5	missense_variant	BDNF:p.V66M
4_25407216_G_A	rs34811474	0.205	0.929	-0.022	0.003	9.931	-0.111	0.019	7.952	24.4	missense_variant	ANAPC4:p.R465Q
16_28592334_T_G	rs1059491	0.424	0.996	0.02	0.003	12.159	0.11	0.015	12.093	23.8	missense_variant	SULT1A2:p.N235T
11_8640969_T_C	rs11042023	0.66	1	0.018	0.003	9.488	0.088	0.016	7.492	23.8	missense_variant	TRIM66:p.H469R
15_62023836_C_T	rs12595158	0.072	1	-0.031	0.005	8.563	-0.178	0.029	8.915	23.7	missense_variant	VPS13C:p.R153H
20_42248718_G_C	rs143630572	0.009	0.948	-0.08	0.014	7.558	-0.43	0.081	6.911	23.2	missense_variant	PTPRT:p.L761V
11_57346635_G_A	rs34572680	0.059	1	-0.032	0.006	7.575	-0.165	0.032	6.536	22.1	missense_variant	P2RX3:p.A71T
13_27434894_G_C	rs7323	0.248	0.998	-0.021	0.003	11.219	-0.098	0.018	7.669	21.9	missense_variant	GTF3A:p.V245L
16_28502082_A_G	rs181206	0.362	1	0.018	0.003	10.167	0.102	0.016	10.018	21.5	missense_variant	IL27:p.L119P
18_60372043_C_T	rs2229616	0.017	0.996	-0.098	0.01	20.533	-0.541	0.058	20.077	21.5	missense_variant	MC4R:p.V103I
17_36537806_C_G	rs61755368	0.043	0.941	-0.05	0.007	12.642	-0.242	0.038	9.486	20.3	missense_variant	PIGW:p.H235Q
1_109476817_A_G	rs62623713	0.111	0.991	0.039	0.004	18.398	0.191	0.024	14.516	17.68	missense_variant	SYPL2:p.E99G
17_5133986_T_C	rs114991387	0.079	0.995	-0.03	0.005	8.892	-0.148	0.028	6.92	17.67	missense_variant	USP6:p.Y162H
14_73244686_A_G	rs2280792	0.175	0.989	0.023	0.004	9.87	0.119	0.02	8.534	17.62	missense_variant	PAPLN:p.S33G
3_136855659_A_G	rs1052618	0.696	0.985	0.016	0.003	7.589	0.09	0.017	7.247	17.61	missense_variant	SLC35G2:p.K400R
7_75494199_G_T	rs6947307	0.462	0.879	-0.021	0.003	12.317	-0.119	0.016	12.394	17.38	missense_variant	SPDYE5:p.G51V
17_36498436_G_A	rs2306590	0.423	0.999	-0.022	0.003	15.587	-0.121	0.015	14.506	16.92	missense_variant	MYO19:p.L863F
2_135649909_A_G	rs1446585	0.483	1	-0.016	0.003	8.849	-0.091	0.015	8.574	16.41	missense_variant	R3HDM1:p.H544R
18_23544981_C_G	rs1788799	0.678	1	-0.016	0.003	7.464	-0.082	0.016	6.425	16.27	missense_variant	NPC1:p.M642I
11_47679976_C_A	rs12286721	0.594	1	0.017	0.003	8.871	0.078	0.015	6.328	16.13	missense_variant	AGBL2:p.M671I
6_34856859_A_G	rs11755393	0.33	0.998	0.021	0.003	12.521	0.104	0.016	9.915	15.55	missense_variant	BLTP3A:p.Q454R
16_28871920_A_G	rs7498665	0.41	0.999	0.023	0.003	16.825	0.132	0.015	16.929	15.27	missense_variant	SH2B1:p.T484A
16_28606193_C_T	rs1042028	0.413	0.975	0.018	0.003	9.791	0.1	0.016	9.892	14.96	missense_variant	SULT1A1:p.R213H
7_76515166_A_G	rs1636632	0.441	0.986	-0.015	0.003	7.441	-0.08	0.015	6.702	14.93	missense_variant	UPK3B:p.K265E
16_53605526_C_T	rs3213758	0.057	1	-0.041	0.006	11.601	-0.21	0.033	9.855	14.73	missense_variant	RPGRIP1L:p.D1264N
11_57312878_G_A	rs12801000	0.082	1	-0.028	0.005	7.737	-0.146	0.028	6.928	14.04	missense_variant	TNKS1BP1:p.P604S
2_24918669_A_G	rs11676272	0.436	1	0.035	0.003	38.07	0.168	0.015	27.287	14.02	missense_variant	ADCY3:p.S107P
11_57301901_A_G	rs34069781	0.082	1	-0.028	0.005	7.95	-0.148	0.028	7.111	13.59	missense_variant	TNKS1BP1:p.V1626A
16_30010081_C_T	rs1140239	0.427	1	0.016	0.003	8.792	0.091	0.015	8.441	13.5	missense_variant	DOC2A:p.G48S
16_53637842_C_T	rs2111119	0.073	1	-0.038	0.005	12.754	-0.199	0.029	10.947	13.5	missense_variant	RPGRIP1L:p.G1025S
5_96393194_C_G	rs6235	0.24	1	0.018	0.003	7.963	0.102	0.018	7.996	13.39	missense_variant	PCSK1:p.S690T
5_75707853_T_C	rs2307111	0.412	1	-0.018	0.003	9.995	-0.097	0.015	9.525	12.75	missense_variant	POC5:p.H36R
11_47835701_T_C	rs3816605	0.416	1	-0.016	0.003	8.71	-0.078	0.015	6.353	12.21	missense_variant	NUP160:p.T317A
11_57309421_T_C	rs35950335	0.082	1	-0.028	0.005	7.798	-0.146	0.028	6.951	11.31	missense_variant	TNKS1BP1:p.Q1097R
15_61962790_T_C	rs3784635	0.081	1	-0.029	0.005	8.161	-0.17	0.028	9.039	10.91	missense_variant	VPS13C:p.I1132V
6_34530551_C_T	rs41312309	0.099	1	0.028	0.005	9.006	0.151	0.025	8.583	10.07	missense_variant	PACSIN1:p.A334V
3_184302754_G_T	rs11545169	0.191	0.987	-0.019	0.003	7.745	-0.105	0.019	7.237	9.049	missense_variant	PSMD2:p.E313D
18_59220275_C_A	rs1062557	0.715	0.998	0.018	0.003	8.937	0.092	0.017	7.307	8.999	missense_variant	GRP:p.R4S
11_57302094_T_C	rs35272228	0.082	1	-0.028	0.005	8.018	-0.148	0.028	7.152	6.063	missense_variant	TNKS1BP1:p.H1605R
7_76425055_G_A	rs2286428	0.178	1	0.02	0.004	7.662	0.097	0.02	6.076	4.074	missense_variant	ZP3:p.G31R
7_75073650_C_T	rs6955671	0.559	0.779	-0.018	0.003	7.315	-0.093	0.018	6.567	2.859	missense_variant	RCC1L:p.G30R
6_34859308_A_T	rs9469913	0.19	1	0.029	0.003	16.6	0.149	0.019	13.873	2.801	missense_variant	BLTP3A:p.Q984H
9_137349516_C_T	rs79140116	0.162	0.973	-0.023	0.004	9.287	-0.129	0.021	9.241	1.417	missense_variant	EXD3:p.V504M
16_28933075_C_G	rs2904880	0.663	0.989	-0.023	0.003	14.372	-0.125	0.016	14.101	1.404	missense_variant	CD19:p.L174V
7_77406075_T_C	rs6949654	0.741	1	0.019	0.003	9.1	0.096	0.017	7.558	0.857	missense_variant	GSAP:p.H47R
16_53622223_G_C	rs111775292	0.142	0.997	0.035	0.004	18.73	0.174	0.022	14.939	0.42	missense_variant	RPGRIP1L:p.T1143S
14_32823916_A_G	rs1051695	0.521	0.991	-0.018	0.003	10.859	-0.096	0.015	9.465	0.33	missense_variant	AKAP6:p.N2035D
11_47690661_C_T	rs7941404	0.144	0.998	-0.022	0.004	7.726	-0.104	0.022	5.827	0.319	missense_variant	AGBL2:p.R349H
16_28496323_C_G	rs180743	0.467	0.998	0.022	0.003	14.812	0.119	0.015	14.273	0.275	missense_variant	APOBR:p.P428A
1_177933618_G_C	rs591120	0.429	0.996	0.023	0.003	15.99	0.111	0.015	12.265	0.104	missense_variant	SEC16B:p.P864A
3_184321878_A_G	rs2178403	0.673	0.999	-0.019	0.003	10.619	-0.102	0.016	9.478	0.074	missense_variant	EIF4G1:p.M432V
5_96393270_G_C	rs6234	0.24	1	0.018	0.003	8.132	0.103	0.018	8.191	0.062	missense_variant	PCSK1:p.Q665E
3_49887507_T_C	rs1062633	0.497	1	0.016	0.003	8.41	0.075	0.015	6.132	0.02	missense_variant	MST1R:p.R1335G
3_108353451_T_C	rs6779254	0.677	0.999	0.018	0.003	9.254	0.096	0.016	8.486	0.007	missense_variant	HHLA2:p.I30T
3_49898669_T_C	rs2230590	0.497	1	0.016	0.003	8.379	0.075	0.015	6.109	0.005	missense_variant	MST1R:p.Q523R
16_28595911_A_G	rs1136703	0.423	0.995	0.02	0.003	12.072	0.11	0.015	12.004	0.002	missense_variant	SULT1A2:p.I7T
14_93304674_T_C	rs12885232	0.211	1	-0.021	0.003	9.691	-0.115	0.019	9.25	0.433	splice	BTBD7_splice
11_64648295_G_A	rs3825074	0.165	1	-0.02	0.004	7.545	-0.107	0.02	6.837	14.61	synonymous_variant	NRXN2:p.G1109G
17_67366436_T_A	rs11079691	0.236	0.996	-0.021	0.003	10.666	-0.112	0.018	9.523	13.13	synonymous_variant	PSMD12:p.L28L
2_24918565_G_A	rs61732745	0.078	0.999	0.033	0.005	10.414	0.149	0.028	6.866	12.32	synonymous_variant	ADCY3:p.Y141Y
11_64713169_G_A	rs2518907	0.72	0.999	0.018	0.003	8.791	0.096	0.017	7.899	12.22	synonymous_variant	NRXN2:p.G177G
9_100302248_G_A	rs7472	0.401	0.983	0.016	0.003	8.481	0.088	0.016	7.715	11.11	synonymous_variant	TEX10:p.F911F
1_109354478_T_C	rs72646560	0.111	1	0.038	0.004	17.808	0.188	0.024	14.076	9.859	synonymous_variant	SORT1:p.R199R
16_30007179_C_T	rs3935873	0.469	0.997	0.016	0.003	8.586	0.09	0.015	8.502	9.736	synonymous_variant	DOC2A:p.Q216Q
1_109267922_C_A	rs2281894	0.271	0.992	0.022	0.003	12.375	0.104	0.017	8.957	9.264	synonymous_variant	CELSR2:p.R2060R
16_28606231_C_G	rs3176926	0.453	0.97	0.02	0.003	12.834	0.113	0.015	12.575	9.256	synonymous_variant	SULT1A1:p.P200P
6_51856040_T_C	rs9349603	0.389	0.996	0.017	0.003	8.793	0.081	0.016	6.688	8.37	synonymous_variant	PKHD1:p.L2588L
6_34836170_C_T	rs4259246	0.323	0.998	0.021	0.003	12.415	0.104	0.016	9.896	8.319	synonymous_variant	BLTP3A:p.A285A
7_76503581_T_C	rs17855260	0.442	0.987	-0.015	0.003	7.832	-0.082	0.015	6.958	8.255	synonymous_variant	DTX2:p.G515G
16_28608599_A_G	rs1126446	0.451	0.972	0.021	0.003	13.264	0.115	0.015	13.05	8.196	synonymous_variant	SULT1A1:p.T51T
11_64592802_T_C	rs11231825	0.653	1	0.016	0.003	7.609	0.081	0.016	6.478	8.032	synonymous_variant	SLC22A12:p.H142H
11_65834089_G_C	rs17854357	0.146	0.998	0.021	0.004	7.321	0.11	0.021	6.531	7.619	synonymous_variant	SNX32:p.G8G
2_25136553_G_A	rs3731631	0.23	0.997	0.025	0.003	14.492	0.126	0.018	11.472	7.544	synonymous_variant	EFR3B:p.L505L
17_36586165_G_A	rs1106908	0.452	1	-0.022	0.003	15.393	-0.12	0.015	14.568	7.049	synonymous_variant	GGNBP2:p.K536K
15_62007404_T_G	rs9635356	0.072	0.999	-0.031	0.005	8.712	-0.179	0.029	9.046	6.98	synonymous_variant	VPS13C:p.I398I
19_18218430_T_C	rs1042050	0.678	0.996	0.017	0.003	8.155	0.091	0.016	7.703	6.527	synonymous_variant	PDE4C:p.E346E
11_57332187_T_C	rs2230648	0.064	0.997	-0.034	0.006	9.317	-0.179	0.031	8.127	6.403	synonymous_variant	SSRP1:p.V322V
8_117819781_G_A	rs17439693	0.261	1	0.018	0.003	8.735	0.097	0.017	7.7	6.394	synonymous_variant	EXT1:p.P477P
19_47040516_G_A	rs3745615	0.727	0.958	0.022	0.003	12.451	0.106	0.017	8.975	6.343	synonymous_variant	NPAS1:p.Q345Q
3_52830568_A_G	rs2071042	0.435	0.996	0.017	0.003	9.356	0.092	0.015	8.763	6.242	synonymous_variant	ITIH4:p.T25T
16_28495551_A_G	rs149271	0.467	0.998	0.022	0.003	14.904	0.119	0.015	14.338	6.22	synonymous_variant	APOBR:p.E170E
12_122191466_A_C	rs11060167	0.263	0.994	0.017	0.003	7.715	0.089	0.017	6.631	6.202	synonymous_variant	LRRC43:p.R330R
2_134954087_G_A	rs3814354	0.533	1	-0.017	0.003	9.133	-0.091	0.015	8.583	5.899	synonymous_variant	CCNT2:p.K544K
3_136854598_A_G	rs9827648	0.695	0.985	0.016	0.003	7.461	0.089	0.017	7.075	5.63	synonymous_variant	SLC35G2:p.G46G
11_64600390_T_C	rs7932775	0.234	1	-0.018	0.003	7.499	-0.091	0.018	6.414	5.567	synonymous_variant	SLC22A12:p.L437L
16_20032008_T_C	rs2147865	0.344	0.998	0.017	0.003	8.234	0.082	0.016	6.575	5.553	synonymous_variant	GPR139:p.V263V
9_137367972_C_T	rs11507683	0.137	0.978	-0.03	0.004	13.192	-0.161	0.022	12.254	5.491	synonymous_variant	EXD3:p.A160A
16_28608590_T_C	rs1126447	0.451	0.972	0.021	0.003	13.22	0.115	0.015	13.014	5.483	synonymous_variant	SULT1A1:p.V54V
11_47413435_G_A	rs2293576	0.315	0.997	-0.022	0.003	13.529	-0.114	0.016	11.502	5.4	synonymous_variant	SLC39A13:p.A191A
16_3977604_C_T	rs2240735	0.723	1	0.024	0.003	14.786	0.118	0.017	11.483	5.043	synonymous_variant	ADCY9:p.A902A
17_5170900_T_C	rs145160385	0.079	0.993	-0.031	0.005	9.256	-0.153	0.028	7.239	4.78	synonymous_variant	USP6:p.N1313N
1_177954305_T_G	rs12129817	0.261	0.991	-0.017	0.003	7.747	-0.088	0.017	6.351	4.747	synonymous_variant	SEC16B:p.P479P
1_62128921_C_T	rs2476194	0.51	0.999	-0.019	0.003	11.729	-0.098	0.015	9.897	4.709	synonymous_variant	PATJ:p.N1749N
14_93540729_C_T	rs1951716	0.642	1	0.017	0.003	9.178	0.1	0.016	9.585	4.583	synonymous_variant	UNC79:p.G474G
7_76502378_A_G	rs4728775	0.689	0.985	-0.019	0.003	10.437	-0.103	0.016	9.456	4.405	synonymous_variant	DTX2:p.L437L
6_51868009_C_T	rs12210295	0.572	0.993	-0.016	0.003	8.498	-0.08	0.015	6.747	4.369	synonymous_variant	PKHD1:p.G2529G
1_109281628_G_A	rs35358959	0.139	0.977	0.031	0.004	14.36	0.148	0.022	10.531	4.257	synonymous_variant	PSRC1:p.N170N
16_28496727_A_G	rs180744	0.468	0.998	0.022	0.003	14.895	0.119	0.015	14.288	4.239	synonymous_variant	APOBR:p.Q562Q
19_47082260_G_C	rs7250850	0.68	0.999	0.028	0.003	22.174	0.14	0.016	17.159	4.147	synonymous_variant	ZC3H4:p.L418L
19_18777340_C_T	rs78830644	0.117	0.992	0.023	0.004	7.321	0.111	0.024	5.579	3.734	synonymous_variant	CRTC1:p.A621A
2_134953946_C_T	rs3814355	0.534	1	-0.017	0.003	8.913	-0.09	0.015	8.372	3.716	synonymous_variant	CCNT2:p.D497D
18_23529286_T_C	rs1788825	0.679	0.998	-0.016	0.003	7.51	-0.082	0.016	6.449	3.627	synonymous_variant	RMC1:p.F468F
11_57302615_C_T	rs34498883	0.082	1	-0.028	0.005	7.95	-0.148	0.028	7.111	3.29	synonymous_variant	TNKS1BP1:p.P1509P
11_47281724_T_C	rs326217	0.293	1	0.019	0.003	9.412	0.096	0.017	8.141	3.225	synonymous_variant	MADD:p.N480N
17_4972271_T_C	rs238230	0.593	1	-0.016	0.003	8.572	-0.087	0.015	7.844	3.179	synonymous_variant	CAMTA2:p.P923P
2_24828108_T_C	rs7566416	0.641	0.998	0.016	0.003	7.635	0.076	0.016	5.821	3.072	synonymous_variant	ADCY3:p.E742E
11_64591814_C_T	rs3825016	0.653	1	0.016	0.003	7.683	0.082	0.016	6.554	3.039	synonymous_variant	SLC22A12:p.H86H
6_34864089_G_A	rs3734264	0.324	0.998	0.021	0.003	12.436	0.104	0.016	9.918	2.262	synonymous_variant	BLTP3A:p.T1101T
1_62114151_G_A	rs1475563	0.657	1	-0.018	0.003	9.922	-0.093	0.016	8.135	2.047	synonymous_variant	PATJ:p.E1520E
16_19872042_G_A	rs61742688	0.133	0.994	-0.032	0.004	15.224	-0.151	0.022	10.735	1.924	synonymous_variant	GPRC5B:p.N268N
11_64651428_G_A	rs526338	0.658	0.997	0.017	0.003	8.456	0.085	0.016	6.914	1.853	synonymous_variant	NRXN2:p.I915I
16_28497126_A_G	rs40831	0.485	0.99	0.022	0.003	14.728	0.119	0.015	14.17	1.751	synonymous_variant	APOBR:p.A695A
14_93637256_G_A	rs4905082	0.644	0.997	0.018	0.003	9.289	0.102	0.016	9.904	1.676	synonymous_variant	UNC79:p.T2030T
11_57313443_G_A	rs34177110	0.082	0.999	-0.028	0.005	7.959	-0.148	0.028	7.115	1.586	synonymous_variant	TNKS1BP1:p.D415D
16_29983601_C_T	rs3814883	0.486	0.988	0.016	0.003	8.639	0.091	0.015	8.627	1.564	synonymous_variant	TAOK2:p.S453S
7_76541388_A_C	rs3901999	0.559	0.984	0.015	0.003	7.429	0.08	0.015	6.638	1.533	synonymous_variant	SPDYE16:p.P24P
19_47045420_G_A	rs889169	0.652	0.988	0.016	0.003	7.967	0.075	0.016	5.594	1.484	synonymous_variant	NPAS1:p.A514A
16_28595907_A_G	rs1059489	0.423	0.995	0.02	0.003	12.072	0.11	0.015	12.004	1.307	synonymous_variant	SULT1A2:p.S8S
14_93528608_G_A	rs28420706	0.579	0.997	0.018	0.003	10.514	0.106	0.015	11.44	0.796	synonymous_variant	UNC79:p.P338P
6_34857885_T_C	rs16894959	0.177	1	0.028	0.004	14.712	0.141	0.02	11.897	0.768	synonymous_variant	BLTP3A:p.L579L
1_177965915_T_A	rs1889981	0.206	0.97	0.038	0.003	27.819	0.198	0.019	24.534	0.587	synonymous_variant	SEC16B:p.P130P
17_2300159_A_G	rs216193	0.633	0.996	-0.017	0.003	9.202	-0.087	0.016	7.544	0.539	synonymous_variant	SMG6:p.A198A
16_28498188_G_A	rs61738759	0.06	0.926	0.032	0.006	7.326	0.181	0.033	7.341	0.478	synonymous_variant	APOBR:p.P1021P
16_28496748_C_T	rs151174	0.463	0.996	0.022	0.003	14.683	0.117	0.015	13.728	0.431	synonymous_variant	APOBR:p.G569G
14_32823537_A_C	rs2239647	0.541	0.992	-0.019	0.003	12.056	-0.1	0.015	10.275	0.418	synonymous_variant	AKAP6:p.G1908G
12_49796024_C_A	rs2720298	0.519	0.996	0.033	0.003	32.468	0.171	0.015	28.418	0.371	synonymous_variant	NCKAP5L:p.S612S
19_47085068_G_A	rs2287842	0.256	0.957	0.018	0.003	7.861	0.087	0.018	6.103	0.251	synonymous_variant	ZC3H4:p.D365D
11_57313440_T_C	rs35721601	0.082	0.999	-0.028	0.005	7.959	-0.148	0.028	7.115	0.244	synonymous_variant	TNKS1BP1:p.A416A
17_2282806_C_T	rs749240	0.311	0.997	0.016	0.003	7.553	0.084	0.016	6.547	0.198	synonymous_variant	SMG6:p.Q834Q
16_28933379_G_T	rs35979293	0.398	0.991	-0.016	0.003	7.833	-0.093	0.016	8.671	0.191	synonymous_variant	CD19:p.P235P
13_27435714_G_A	rs7669	0.23	0.998	0.025	0.003	14.67	0.135	0.018	13.163	0.159	synonymous_variant	MTIF3:p.D266D
14_93721486_C_T	rs1887197	0.604	0.974	0.015	0.003	7.435	0.086	0.016	7.339	0.134	synonymous_variant	PRIMA1:p.S140S
12_49796051_T_G	rs2603104	0.537	0.998	0.032	0.003	32.123	0.17	0.015	28.105	0.073	synonymous_variant	NCKAP5L:p.V603V
2_24823221_T_C	rs1127568	0.64	0.998	0.016	0.003	7.414	0.075	0.016	5.669	0.058	synonymous_variant	ADCY3:p.S957S
16_28887472_T_C	rs6565259	0.386	0.987	0.024	0.003	16.517	0.133	0.016	16.589	0.004	synonymous_variant	ATP2A1:p.T226T
7_93537081_T_C	rs201016357	0.374	0.978	0.016	0.003	7.695	0.077	0.016	5.959	24.8	non_coding	NA
6_51862638_C_T	rs9382040	0.389	0.997	0.017	0.003	8.784	0.081	0.016	6.678	23.1	non_coding	NA
15_67600428_C_T	rs3865018	0.179	0.997	-0.022	0.004	9.781	-0.125	0.02	9.594	22.9	non_coding	NA
15_67724005_G_T	rs997295	0.658	1	0.023	0.003	15.6	0.127	0.016	14.728	22.8	non_coding	NA
14_29275762_G_T	rs61979093	0.333	1	-0.019	0.003	10.35	-0.099	0.016	9.143	22.6	non_coding	NA
11_64714408_G_A	rs487662	0.721	0.999	0.018	0.003	8.739	0.096	0.017	7.903	22.5	non_coding	NA
6_50331599_A_T	rs1388934	0.403	0.996	-0.018	0.003	9.708	-0.09	0.015	8.255	22.5	non_coding	NA
10_2632266_C_T	rs6601818	0.601	0.998	-0.017	0.003	9.345	-0.087	0.015	7.818	22.4	non_coding	NA
6_51024430_C_T	rs912714	0.443	0.996	0.02	0.003	12.177	0.102	0.015	10.608	22.4	non_coding	NA
6_51651469_T_C	rs2784234	0.957	1	0.045	0.007	10.959	0.219	0.037	8.392	22.3	non_coding	NA
8_76401914_T_A	rs28607181	0.561	0.995	0.018	0.003	10.597	0.099	0.015	10.109	22.1	non_coding	NA
9_128253000_G_A	rs2267958	0.508	0.953	-0.017	0.003	8.937	-0.092	0.016	8.548	21.9	non_coding	NA
15_67641554_C_T	rs28735117	0.173	0.995	-0.031	0.004	17.252	-0.167	0.02	15.969	21.6	non_coding	NA
2_199292872_T_G	rs1446636	0.908	0.999	-0.026	0.005	7.472	-0.143	0.026	7.241	21.6	non_coding	NA
2_58756990_A_T	rs2058625	0.097	0.985	-0.031	0.005	10.488	-0.167	0.026	9.932	21.6	non_coding	NA
10_98012616_G_T	rs526748	0.512	0.982	0.019	0.003	11.093	0.101	0.015	10.355	21.5	non_coding	NA
3_186009040_A_G	rs78862061	0.16	0.934	-0.026	0.004	11.279	-0.126	0.021	8.421	21.4	non_coding	NA
15_67830171_T_C	rs28587941	0.16	0.993	-0.035	0.004	20.946	-0.193	0.021	19.818	21.3	non_coding	NA
15_67768214_G_A	rs4548812	0.158	0.998	-0.035	0.004	20.953	-0.192	0.021	19.527	21.2	non_coding	NA
6_50818858_G_A	rs2272903	0.08	1	-0.033	0.005	10.399	-0.171	0.028	8.998	21.2	non_coding	NA
14_29115618_A_G	rs10450901	0.235	1	-0.02	0.003	9.674	-0.101	0.018	7.887	21.1	non_coding	NA
16_53529332_G_A	rs10521296	0.125	0.989	-0.034	0.004	15.426	-0.167	0.023	12.339	21.1	non_coding	NA
2_204511190_T_C	rs4405740	0.868	0.968	-0.024	0.004	8.595	-0.122	0.023	7.03	21.1	non_coding	NA
3_25068924_T_A	rs7619139	0.647	0.998	0.02	0.003	11.613	0.106	0.016	10.647	21.1	non_coding	NA
6_50319105_T_G	rs12202016	0.403	0.995	-0.018	0.003	9.7	-0.09	0.015	8.277	21.1	non_coding	NA
16_53529415_T_C	rs73614566	0.146	0.991	0.033	0.004	16.791	0.161	0.022	13.107	21	non_coding	NA
16_53756928_G_A	rs1075439	0.45	1	0.015	0.003	7.352	0.069	0.015	5.253	21	non_coding	NA
5_61237380_T_C	rs12513581	0.448	0.998	0.016	0.003	8.321	0.078	0.015	6.534	20.9	non_coding	NA
6_51198931_T_C	rs878890968	0.46	0.996	0.021	0.003	13.699	0.113	0.015	13.005	20.9	non_coding	NA
6_51827020_A_G	rs76486747	0.034	0.992	-0.042	0.007	7.673	-0.205	0.042	6.032	20.9	non_coding	NA
11_47478848_C_T	rs12224672	0.245	0.999	-0.023	0.003	12.407	-0.115	0.018	10.109	20.8	non_coding	NA
13_58165744_G_C	rs6561957	0.195	0.998	0.023	0.003	10.755	0.122	0.019	9.712	20.8	non_coding	NA
14_72888423_T_C	rs2110552	0.347	0.991	0.017	0.003	8.26	0.08	0.016	6.341	20.8	non_coding	NA
2_58630284_G_C	rs13011109	0.433	0.998	-0.024	0.003	17.542	-0.124	0.015	15.21	20.8	non_coding	NA
6_51869853_G_A	rs9357715	0.388	0.996	0.017	0.003	8.753	0.08	0.016	6.616	20.8	non_coding	NA
17_67875482_G_A	rs12451707	0.211	0.999	0.018	0.003	7.56	0.091	0.019	6.078	20.6	non_coding	NA
2_199286027_T_C	rs6745135	0.908	0.999	-0.026	0.005	7.38	-0.141	0.026	7.135	20.6	non_coding	NA
2_236169057_C_T	rs56046275	0.221	0.992	0.018	0.003	7.417	0.098	0.018	7.046	20.5	non_coding	NA
6_50841032_C_T	rs1569777	0.081	1	-0.033	0.005	10.523	-0.169	0.028	8.931	20.5	non_coding	NA
9_123796564_T_G	rs1752166	0.261	0.998	0.018	0.003	8.109	0.097	0.017	7.665	20.5	non_coding	NA
10_75593554_A_G	rs9416085	0.696	0.98	-0.017	0.003	7.851	-0.093	0.017	7.597	20.4	non_coding	NA
2_198968222_A_G	rs75784545	0.047	0.936	0.037	0.007	7.621	0.215	0.037	8.146	20.4	non_coding	NA
3_77584735_C_A	rs796528	0.526	0.991	-0.017	0.003	9.098	-0.081	0.015	6.921	20.4	non_coding	NA
1_177850031_A_G	rs6425453	0.294	0.999	0.03	0.003	23.8	0.153	0.017	19.475	20.3	non_coding	NA
13_58903429_G_T	rs12427445	0.128	0.999	0.024	0.004	8.586	0.134	0.023	8.528	20.3	non_coding	NA
3_61257937_T_C	rs6785875	0.43	0.998	-0.017	0.003	9.81	-0.087	0.015	7.807	20.3	non_coding	NA
3_94514001_A_T	rs1463688	0.42	0.999	0.016	0.003	8.344	0.083	0.015	7.109	20.3	non_coding	NA
7_76553414_C_G	rs810699	0.517	0.979	0.016	0.003	8.727	0.085	0.015	7.495	20.3	non_coding	NA
15_67645996_G_C	rs7172055	0.173	0.995	-0.031	0.004	17.24	-0.167	0.02	15.973	20.2	non_coding	NA
6_50724381_T_C	rs115647047	0.11	0.973	0.042	0.004	21.44	0.221	0.025	18.534	20.2	non_coding	NA
14_93471650_C_G	rs996661	0.581	0.997	0.018	0.003	10.737	0.108	0.015	11.676	19.99	non_coding	NA
14_79035404_T_C	rs10135769	0.326	0.994	-0.018	0.003	9.384	-0.093	0.016	8.105	19.94	non_coding	NA
19_47113120_G_T	rs55731973	0.678	0.996	0.028	0.003	21.983	0.14	0.016	17.073	19.88	non_coding	NA
11_64695011_G_A	rs10792445	0.233	0.998	-0.018	0.003	7.589	-0.092	0.018	6.502	19.84	non_coding	NA
7_76978826_C_T	rs2245368	0.831	0.91	-0.039	0.004	23.826	-0.196	0.021	19.663	19.76	non_coding	NA
9_117625209_A_T	rs10983720	0.419	0.999	-0.022	0.003	14.865	-0.121	0.015	14.379	19.75	non_coding	NA
9_123796531_T_C	rs1752165	0.261	0.998	0.018	0.003	8.109	0.097	0.017	7.665	19.75	non_coding	NA
12_111181535_T_C	rs11065827	0.181	0.996	0.019	0.003	7.336	0.11	0.02	7.665	19.69	non_coding	NA
8_76048374_A_G	rs830438	0.639	1	0.027	0.003	20.692	0.135	0.016	16.912	19.67	non_coding	NA
6_51412325_A_G	rs146622630	0.089	0.978	0.027	0.005	7.861	0.152	0.027	7.742	19.65	non_coding	NA
16_53767042_T_C	rs1421085	0.453	1	0.087	0.003	226.075	0.467	0.015	206.138	19.62	non_coding	NA
1_72475790_A_G	rs143551908	0.041	0.965	-0.038	0.007	7.305	-0.198	0.039	6.449	19.6	non_coding	NA
2_58655283_T_G	rs1159609	0.489	0.994	-0.022	0.003	15.466	-0.117	0.015	13.905	19.58	non_coding	NA
6_50849828_C_T	rs35965172	0.081	0.999	-0.033	0.005	10.448	-0.169	0.028	8.941	19.51	non_coding	NA
10_75509012_C_A	rs66886427	0.3	0.99	0.017	0.003	7.649	0.092	0.017	7.529	19.48	non_coding	NA
11_28861186_T_C	rs762362054	0.019	0.944	0.056	0.01	7.432	0.277	0.058	5.817	19.48	non_coding	NA
13_57860925_A_G	rs9563548	0.308	1	-0.02	0.003	11.162	-0.111	0.016	10.969	19.4	non_coding	NA
1_71986207_T_A	rs17092041	0.129	0.997	-0.028	0.004	11.219	-0.15	0.023	10.488	19.38	non_coding	NA
8_76401007_T_G	rs4319064	0.675	1	0.02	0.003	11.613	0.106	0.016	10.343	19.37	non_coding	NA
7_77184736_A_C	rs73371569	0.053	0.999	0.035	0.006	8.15	0.168	0.034	6.194	19.35	non_coding	NA
17_36544998_A_C	rs3736167	0.42	0.997	-0.023	0.003	16.363	-0.124	0.015	15.222	19.34	non_coding	NA
9_6953554_T_C	rs7019108	0.315	0.998	-0.017	0.003	8.61	-0.084	0.016	6.546	19.33	non_coding	NA
8_76304898_C_T	rs1358183	0.582	0.998	0.022	0.003	15.258	0.115	0.015	13.077	19.32	non_coding	NA
6_50869995_A_G	rs16880741	0.082	1	-0.033	0.005	10.469	-0.168	0.028	8.914	19.3	non_coding	NA
6_51198921_G_T	rs36184599	0.551	0.994	0.02	0.003	12.435	0.105	0.015	11.278	19.28	non_coding	NA
2_199288538_A_C	rs36011427	0.092	0.999	0.026	0.005	7.473	0.143	0.026	7.241	19.26	non_coding	NA
12_906303_G_C	rs2286028	0.249	0.989	0.021	0.003	10.474	0.099	0.018	7.737	19.25	non_coding	NA
6_51176376_C_G	rs949670899	0.461	0.996	0.021	0.003	13.539	0.113	0.015	12.854	19.24	non_coding	NA
16_53767204_C_G	rs111240785	0.053	0.899	0.04	0.006	9.24	0.217	0.036	8.868	19.2	non_coding	NA
17_67391210_G_A	rs8066725	0.225	1	-0.022	0.003	11.467	-0.117	0.018	9.929	19.2	non_coding	NA
2_180615798_T_C	rs34842451	0.246	1	0.02	0.003	10.08	0.103	0.018	8.376	19.17	non_coding	NA
14_29275423_T_A	rs8010624	0.333	1	-0.019	0.003	10.35	-0.099	0.016	9.143	19.16	non_coding	NA
11_47594246_G_C	rs35624992	0.384	0.999	0.022	0.003	14.079	0.105	0.016	10.753	19.08	non_coding	NA
5_61435631_G_C	rs7709645	0.497	0.981	-0.019	0.003	11.503	-0.093	0.015	8.979	18.98	non_coding	NA
7_93576394_T_C	rs6943527	0.445	0.999	0.018	0.003	10.032	0.089	0.015	8.24	18.96	non_coding	NA
13_58850402_C_A	rs6561989	0.805	0.993	-0.021	0.003	8.93	-0.113	0.019	8.496	18.9	non_coding	NA
11_89615807_T_C	rs11605844	0.324	0.988	-0.016	0.003	7.914	-0.088	0.016	7.198	18.88	non_coding	NA
6_51199637_C_T	rs36169660	0.461	0.996	0.021	0.003	13.517	0.113	0.015	12.841	18.88	non_coding	NA
11_27701787_G_A	rs56133711	0.222	0.999	0.018	0.003	7.539	0.087	0.018	5.686	18.87	non_coding	NA
3_94492242_G_A	rs535230	0.419	1	0.016	0.003	8.382	0.083	0.015	7.095	18.87	non_coding	NA
11_64623685_G_C	rs2360873	0.658	0.999	0.017	0.003	8.588	0.086	0.016	7.189	18.86	non_coding	NA
5_88401716_C_T	rs6870983	0.205	0.996	-0.026	0.003	14.438	-0.15	0.019	14.76	18.8	non_coding	NA
6_50927690_C_T	rs987842	0.449	0.997	0.017	0.003	9.312	0.088	0.015	8.033	18.78	non_coding	NA
14_25463619_C_T	rs8022424	0.708	0.999	0.017	0.003	8.474	0.094	0.017	7.848	18.77	non_coding	NA
1_109296778_C_T	rs55660224	0.122	0.987	0.034	0.004	15.525	0.166	0.023	11.968	18.72	non_coding	NA
3_131905253_G_A	rs3749262	0.22	0.997	0.02	0.003	8.876	0.108	0.018	8.369	18.72	non_coding	NA
16_53715057_T_G	rs12447481	0.069	0.969	-0.043	0.005	14.861	-0.225	0.031	12.742	18.7	non_coding	NA
6_51862653_C_T	rs7769465	0.389	0.997	0.017	0.003	8.784	0.081	0.016	6.678	18.66	non_coding	NA
6_34224259_C_A	rs114760566	0.032	0.993	-0.044	0.008	8.006	-0.25	0.043	8.203	18.65	non_coding	NA
8_76000749_A_G	rs10504604	0.387	0.998	-0.025	0.003	18.845	-0.125	0.016	14.977	18.61	non_coding	NA
6_51542050_A_G	rs17752199	0.075	1	-0.036	0.005	11.403	-0.18	0.029	9.368	18.58	non_coding	NA
8_25795275_C_A	rs4872363	0.359	0.999	0.015	0.003	7.354	0.09	0.016	7.996	18.58	non_coding	NA
9_123863230_T_C	rs682929	0.249	1	0.019	0.003	8.659	0.102	0.017	8.195	18.58	non_coding	NA
1_177801733_C_A	rs11585009	0.162	1	0.041	0.004	28.717	0.207	0.021	23.085	18.49	non_coding	NA
12_49873552_C_T	rs836968	0.273	0.986	-0.022	0.003	12.272	-0.118	0.017	11.287	18.48	non_coding	NA
3_53796740_G_A	rs3774605	0.356	0.995	-0.018	0.003	9.517	-0.084	0.016	6.906	18.48	non_coding	NA
2_140317995_A_C	rs13009775	0.409	0.998	0.015	0.003	7.31	0.074	0.015	5.736	18.45	non_coding	NA
16_53773586_C_G	rs16952522	0.035	0.993	0.061	0.007	15.814	0.32	0.042	13.848	18.44	non_coding	NA
6_50854545_A_G	rs2636900	0.897	0.999	0.031	0.004	11.717	0.157	0.025	9.49	18.44	non_coding	NA
2_235898041_A_G	rs2873334	0.77	0.996	-0.019	0.003	8.549	-0.102	0.018	7.718	18.43	non_coding	NA
1_177826484_A_G	rs12132236	0.295	0.996	0.03	0.003	23.045	0.15	0.017	18.672	18.37	non_coding	NA
11_64645405_A_G	rs1212146	0.233	1	-0.017	0.003	7.372	-0.09	0.018	6.306	18.36	non_coding	NA
13_57694784_A_T	rs9316942	0.331	0.992	-0.017	0.003	8.165	-0.087	0.016	7.249	18.34	non_coding	NA
8_76322704_C_A	rs10110701	0.451	1	0.022	0.003	15.116	0.108	0.015	11.902	18.34	non_coding	NA
6_51578614_T_C	rs2495850	0.075	0.999	-0.037	0.005	11.958	-0.188	0.029	10.194	18.28	non_coding	NA
11_47767530_T_G	rs12223593	0.284	0.999	-0.021	0.003	11.355	-0.108	0.017	9.791	18.27	non_coding	NA
6_50835337_A_G	rs987237	0.254	1	0.04	0.003	37.155	0.212	0.017	33.31	18.26	non_coding	NA
16_53544801_A_G	rs16952304	0.054	0.999	-0.036	0.006	8.649	-0.187	0.034	7.607	18.21	non_coding	NA
3_177195760_C_A	rs34302523	0.589	0.997	-0.016	0.003	8.341	-0.09	0.015	8.254	18.21	non_coding	NA
8_28159788_A_G	rs73226800	0.166	0.999	0.023	0.004	9.719	0.134	0.02	10.363	18.2	non_coding	NA
10_98012647_G_A	rs563296	0.512	0.982	0.019	0.003	11.094	0.101	0.015	10.355	18.17	non_coding	NA
4_79677763_G_T	rs4975108	0.217	0.997	-0.019	0.003	8.133	-0.096	0.018	6.705	18.17	non_coding	NA
11_27654165_C_T	rs1519480	0.697	1	-0.023	0.003	14.29	-0.115	0.016	11.527	18.15	non_coding	NA
16_53529901_G_C	rs78389273	0.1	0.991	-0.031	0.005	11.359	-0.159	0.025	9.457	18.12	non_coding	NA
19_33800090_G_A	rs287104	0.633	1	0.018	0.003	10.312	0.096	0.016	8.98	18.12	non_coding	NA
20_55569266_G_A	rs2749802	0.203	0.99	0.02	0.003	8.378	0.104	0.019	7.42	18.12	non_coding	NA
18_65735382_C_G	rs7229538	0.168	1	0.02	0.004	7.855	0.108	0.02	6.972	18.11	non_coding	NA
8_76382595_T_G	rs13262301	0.556	0.991	0.019	0.003	11.147	0.102	0.015	10.658	18.08	non_coding	NA
11_28853450_A_C	rs17659798	0.262	0.995	-0.017	0.003	7.547	-0.098	0.017	7.849	18.07	non_coding	NA
12_115636847_T_C	rs73402177	0.389	0.998	0.015	0.003	7.395	0.071	0.016	5.276	18.06	non_coding	NA
16_29991755_G_A	rs9924686	0.469	0.997	0.016	0.003	8.722	0.091	0.015	8.629	18.01	non_coding	NA
3_61264763_G_A	rs1949772	0.424	0.998	-0.017	0.003	9.039	-0.082	0.015	6.999	18.01	non_coding	NA
8_76196815_A_G	rs7825295	0.566	0.984	0.021	0.003	13.899	0.111	0.015	12.129	18.01	non_coding	NA
2_25097168_C_T	rs80209203	0.039	0.981	0.04	0.007	7.833	0.2	0.039	6.428	17.98	non_coding	NA
14_93332875_G_A	rs2273640	0.197	1	-0.022	0.003	9.791	-0.119	0.019	9.408	17.96	non_coding	NA
2_59073799_A_G	rs2192498	0.771	1	-0.022	0.003	10.751	-0.12	0.018	10.576	17.96	non_coding	NA
15_67823672_C_A	rs28399056	0.16	0.994	-0.035	0.004	21.063	-0.193	0.021	19.865	17.94	non_coding	NA
7_76884244_A_G	rs3960547	0.414	0.939	0.017	0.003	8.752	0.088	0.016	7.503	17.94	non_coding	NA
6_50952753_G_C	rs3843526	0.103	1	-0.031	0.004	11.724	-0.156	0.025	9.473	17.91	non_coding	NA
1_178012425_G_A	rs11584600	0.27	0.997	0.021	0.003	11.573	0.114	0.017	10.634	17.89	non_coding	NA
13_58633778_A_G	rs9538149	0.459	0.989	0.015	0.003	7.691	0.078	0.015	6.553	17.83	non_coding	NA
15_67616941_G_A	rs12902812	0.179	0.994	-0.023	0.004	9.84	-0.126	0.02	9.665	17.82	non_coding	NA
9_126615576_G_C	rs1336980	0.314	0.994	0.02	0.003	11.672	0.114	0.016	11.494	17.8	non_coding	NA
10_75593676_C_T	rs9416086	0.696	0.98	-0.017	0.003	7.849	-0.093	0.017	7.595	17.79	non_coding	NA
16_28864161_A_G	rs7193733	0.41	1	0.023	0.003	16.903	0.133	0.015	17.065	17.79	non_coding	NA
7_113722201_C_T	rs35517488	0.575	0.988	-0.015	0.003	7.364	-0.084	0.015	7.311	17.78	non_coding	NA
3_108359123_T_C	rs9288868	0.62	0.999	0.016	0.003	8.408	0.09	0.016	8.07	17.72	non_coding	NA
5_171292256_C_T	rs1469438	0.65	0.984	0.016	0.003	7.514	0.088	0.016	7.455	17.71	non_coding	NA
18_60392701_A_G	rs1943228	0.164	0.98	0.026	0.004	12.042	0.135	0.021	10.235	17.68	non_coding	NA
5_107964954_T_C	rs885624	0.344	1	0.017	0.003	8.943	0.087	0.016	7.356	17.68	non_coding	NA
1_74525960_A_G	rs1514175	0.61	1	-0.028	0.003	23.067	-0.133	0.016	17.026	17.67	non_coding	NA
17_67836886_C_G	rs1976053	0.214	0.996	0.019	0.003	8.227	0.095	0.018	6.56	17.67	non_coding	NA
16_20249273_A_C	rs59673987	0.126	0.997	-0.03	0.004	12.505	-0.163	0.023	11.999	17.6	non_coding	NA
16_53756850_C_T	rs17217144	0.444	1	0.016	0.003	8.14	0.074	0.015	5.836	17.57	non_coding	NA
8_25800405_A_G	rs1425717	0.359	1	0.015	0.003	7.425	0.091	0.016	8.061	17.56	non_coding	NA
1_177920345_A_G	rs543874	0.151	1	0.066	0.004	67.226	0.335	0.021	55.806	17.54	non_coding	NA
11_57324786_C_T	rs71484442	0.064	0.995	-0.034	0.006	9.234	-0.179	0.031	8.053	17.52	non_coding	NA
17_36931025_G_A	rs117364081	0.044	0.939	-0.05	0.007	13.016	-0.246	0.038	9.965	17.51	non_coding	NA
3_186108975_C_T	rs869399	0.762	0.996	0.022	0.003	11.128	0.121	0.018	10.995	17.49	non_coding	NA
6_51324834_C_T	rs13202872	0.265	1	0.017	0.003	7.391	0.084	0.017	5.928	17.49	non_coding	NA
3_53812897_A_G	rs877484	0.529	1	0.016	0.003	8.164	0.073	0.015	5.815	17.47	non_coding	NA
16_28894763_G_C	rs9931989	0.621	0.991	-0.025	0.003	17.912	-0.14	0.016	18.193	17.46	non_coding	NA
2_58677042_A_G	rs1861411	0.488	0.997	-0.023	0.003	16.009	-0.12	0.015	14.448	17.43	non_coding	NA
11_47864812_T_C	rs4752798	0.581	0.999	0.016	0.003	8.449	0.076	0.015	6.149	17.41	non_coding	NA
16_53530489_G_C	rs75744751	0.057	0.994	-0.036	0.006	9.324	-0.192	0.033	8.285	17.4	non_coding	NA
18_60161902_T_C	rs6567160	0.183	1	0.067	0.003	81.911	0.359	0.02	74.723	17.39	non_coding	NA
6_50830393_T_C	rs2206270	0.096	0.986	0.041	0.005	18.164	0.209	0.026	15.156	17.28	non_coding	NA
13_58084359_A_G	rs895283	0.266	0.994	-0.021	0.003	11.665	-0.113	0.017	10.42	17.27	non_coding	NA
2_58799087_A_C	rs17049738	0.098	0.985	-0.03	0.005	10.07	-0.163	0.026	9.664	17.27	non_coding	NA
7_76570516_T_C	rs7807375	0.313	0.979	0.019	0.003	10.016	0.101	0.016	8.985	17.27	non_coding	NA
14_79031640_G_A	rs12880287	0.67	0.994	0.017	0.003	8.653	0.089	0.016	7.438	17.26	non_coding	NA
10_75492799_A_G	rs4745779	0.261	0.987	0.017	0.003	7.324	0.1	0.017	8.074	17.22	non_coding	NA
14_79114482_A_G	rs2370902	0.326	0.997	-0.019	0.003	10.023	-0.095	0.016	8.45	17.22	non_coding	NA
5_171172323_C_A	rs2053682	0.657	0.998	0.019	0.003	11.172	0.105	0.016	10.382	17.22	non_coding	NA
8_76404375_A_G	rs3812486	0.557	0.994	0.019	0.003	11.158	0.102	0.015	10.696	17.22	non_coding	NA
11_27704439_T_A	rs10767664	0.828	1	0.029	0.004	14.965	0.149	0.02	12.883	17.2	non_coding	NA
6_50555501_G_A	rs138602991	0.065	0.986	0.042	0.005	13.875	0.221	0.031	12.078	17.18	non_coding	NA
1_74517202_A_T	rs6691271	0.335	0.998	0.026	0.003	18.543	0.127	0.016	14.563	17.17	non_coding	NA
6_50838229_T_G	rs2817404	0.897	0.992	0.032	0.004	11.803	0.161	0.025	9.877	17.17	non_coding	NA
10_75508985_A_G	rs17691239	0.301	0.99	0.016	0.003	7.587	0.092	0.017	7.499	17.16	non_coding	NA
3_132032784_G_A	rs7631156	0.29	1	0.016	0.003	7.328	0.084	0.017	6.35	17.13	non_coding	NA
5_87668056_C_T	rs7707912	0.043	0.999	0.038	0.007	8.043	0.213	0.037	7.963	17.12	non_coding	NA
17_2215807_C_T	rs11655813	0.312	1	0.016	0.003	7.718	0.087	0.016	7.045	17.07	non_coding	NA
6_50435095_G_C	rs12530045	0.085	0.992	0.029	0.005	8.402	0.15	0.027	7.387	17.07	non_coding	NA
6_50545037_T_C	rs145155875	0.065	0.99	0.042	0.005	13.706	0.219	0.031	11.906	17.07	non_coding	NA
16_29977620_A_G	rs4583255	0.469	0.996	0.016	0.003	8.659	0.09	0.015	8.545	17.06	non_coding	NA
2_58606358_A_G	rs6731302	0.631	1	-0.018	0.003	9.498	-0.092	0.016	8.346	17.04	non_coding	NA
8_28166803_C_G	rs61129260	0.101	0.997	-0.024	0.004	7.37	-0.137	0.025	7.342	17.04	non_coding	NA
5_171156565_G_A	rs1445796	0.704	0.996	0.019	0.003	10.226	0.106	0.017	9.821	17.03	non_coding	NA
2_59078490_T_C	rs1016287	0.769	1	-0.021	0.003	10.224	-0.117	0.018	10.124	17.02	non_coding	NA
11_47395632_A_C	rs10769263	0.344	0.999	-0.02	0.003	11.207	-0.099	0.016	9.317	16.99	non_coding	NA
14_79116437_C_T	rs11625343	0.322	0.996	-0.018	0.003	9.136	-0.092	0.016	7.928	16.99	non_coding	NA
14_79136199_T_C	rs2370926	0.322	0.995	-0.016	0.003	7.803	-0.083	0.016	6.495	16.98	non_coding	NA
6_51465746_T_G	rs72902111	0.053	0.998	-0.034	0.006	7.65	-0.171	0.034	6.277	16.97	non_coding	NA
1_109494012_C_T	rs115823613	0.106	0.993	0.04	0.004	19.346	0.201	0.025	15.42	16.95	non_coding	NA
11_47538881_T_C	rs61895112	0.247	0.998	-0.023	0.003	12.42	-0.114	0.018	10.037	16.94	non_coding	NA
4_136162038_A_C	rs1296328	0.528	0.992	-0.018	0.003	10.262	-0.09	0.015	8.49	16.94	non_coding	NA
9_123769476_T_C	rs1778890	0.299	0.999	0.017	0.003	7.675	0.09	0.017	7.224	16.91	non_coding	NA
8_76127688_C_T	rs7831448	0.656	0.98	0.022	0.003	13.676	0.113	0.016	11.647	16.89	non_coding	NA
1_177902751_T_C	rs623130	0.283	1	0.04	0.003	40.297	0.208	0.017	34.425	16.87	non_coding	NA
14_72926683_G_A	rs12587742	0.239	0.984	0.018	0.003	7.668	0.086	0.018	5.789	16.87	non_coding	NA
6_51881959_T_C	rs4715253	0.387	0.999	0.016	0.003	8.55	0.082	0.016	6.825	16.84	non_coding	NA
17_67391284_A_G	rs8070284	0.225	0.999	-0.022	0.003	11.357	-0.116	0.018	9.823	16.82	non_coding	NA
2_180606830_G_A	rs17455179	0.504	1	-0.016	0.003	8.376	-0.081	0.015	7.106	16.81	non_coding	NA
14_29216122_G_A	rs974471	0.712	0.999	0.023	0.003	13.704	0.111	0.017	10.498	16.79	non_coding	NA
6_50829192_T_C	rs62405422	0.255	1	0.04	0.003	37.64	0.213	0.017	33.623	16.77	non_coding	NA
6_51960487_C_G	rs1358808	0.395	0.995	0.016	0.003	8.155	0.083	0.016	6.988	16.75	non_coding	NA
6_63502380_G_A	rs1681941	0.429	0.983	-0.016	0.003	7.853	-0.078	0.015	6.304	16.75	non_coding	NA
3_77678842_T_C	rs1523753	0.909	0.976	-0.028	0.005	8.216	-0.144	0.027	7.157	16.73	non_coding	NA
1_62151951_A_G	rs2481674	0.661	0.995	-0.017	0.003	8.28	-0.082	0.016	6.479	16.72	non_coding	NA
2_141556192_T_C	rs1384661	0.432	0.999	0.016	0.003	7.889	0.079	0.015	6.632	16.69	non_coding	NA
3_94284759_C_A	rs1580099	0.578	1	-0.015	0.003	7.545	-0.076	0.015	6.202	16.69	non_coding	NA
5_88544870_G_A	rs992623	0.181	1	-0.021	0.004	8.636	-0.119	0.02	8.788	16.69	non_coding	NA
6_51474248_G_A	rs9463692	0.053	0.998	-0.034	0.006	7.65	-0.171	0.034	6.277	16.68	non_coding	NA
1_96831379_G_A	rs12740489	0.211	0.989	0.019	0.003	7.955	0.106	0.019	7.813	16.67	non_coding	NA
18_65754253_A_T	rs12454302	0.36	0.996	0.016	0.003	7.658	0.088	0.016	7.569	16.67	non_coding	NA
18_65762093_C_T	rs67702087	0.364	0.999	0.016	0.003	7.697	0.087	0.016	7.51	16.67	non_coding	NA
17_36544987_C_G	rs3736166	0.551	0.997	-0.02	0.003	12.244	-0.109	0.015	12.209	16.65	non_coding	NA
6_63492784_A_T	rs2800049	0.429	0.983	-0.015	0.003	7.705	-0.077	0.015	6.156	16.63	non_coding	NA
3_53733662_G_C	rs2029331	0.239	0.993	-0.018	0.003	8.231	-0.092	0.018	6.643	16.61	non_coding	NA
8_75728879_A_G	rs2588794	0.297	0.999	-0.027	0.003	18.762	-0.134	0.017	15.306	16.61	non_coding	NA
3_77601543_C_T	rs1721175	0.525	0.988	-0.017	0.003	9.504	-0.083	0.015	7.247	16.6	non_coding	NA
11_28676437_A_G	rs7940384	0.56	0.997	0.016	0.003	7.939	0.076	0.015	6.199	16.56	non_coding	NA
2_646145_T_C	rs11127491	0.831	0.999	0.07	0.004	83.411	0.349	0.02	66.066	16.55	non_coding	NA
11_27729039_G_A	rs2049048	0.175	0.867	0.022	0.004	7.79	0.101	0.022	5.534	16.54	non_coding	NA
15_67695795_C_T	rs3784692	0.658	0.999	0.023	0.003	15.4	0.126	0.016	14.507	16.54	non_coding	NA
2_58800819_A_T	rs6545701	0.526	0.998	0.021	0.003	14.093	0.112	0.015	12.757	16.54	non_coding	NA
3_53755145_T_C	rs719260	0.258	0.995	-0.02	0.003	10.021	-0.099	0.017	7.888	16.54	non_coding	NA
15_67790478_G_A	rs2241420	0.158	1	-0.036	0.004	21.91	-0.196	0.021	20.389	16.52	non_coding	NA
8_75971738_G_A	rs7818702	0.423	0.998	-0.026	0.003	20.407	-0.127	0.015	15.913	16.5	non_coding	NA
10_75507514_T_C	rs10824312	0.301	0.989	0.016	0.003	7.612	0.093	0.017	7.64	16.48	non_coding	NA
6_50464073_G_A	rs148548539	0.071	1	0.038	0.005	12.192	0.202	0.029	11.103	16.48	non_coding	NA
7_76626174_C_T	rs1056119	0.313	0.975	0.019	0.003	10.038	0.101	0.017	8.993	16.48	non_coding	NA
12_38997354_T_C	rs61937565	0.133	0.98	-0.023	0.004	8.156	-0.123	0.022	7.328	16.46	non_coding	NA
13_58875523_A_G	rs17055584	0.128	1	0.024	0.004	8.541	0.134	0.023	8.49	16.46	non_coding	NA
6_50847516_T_C	rs7769978	0.081	0.999	-0.033	0.005	10.448	-0.169	0.028	8.941	16.46	non_coding	NA
6_34514721_A_G	rs11758326	0.107	0.984	0.028	0.004	9.565	0.15	0.025	8.901	16.44	non_coding	NA
13_58879465_C_T	rs17608913	0.185	1	0.021	0.003	8.956	0.115	0.019	8.461	16.43	non_coding	NA
1_71999448_A_G	rs2630419	0.192	0.996	-0.019	0.003	7.684	-0.103	0.019	7.099	16.42	non_coding	NA
14_29275326_A_G	rs8005994	0.333	0.998	-0.019	0.003	10.37	-0.099	0.016	9.178	16.42	non_coding	NA
3_77586540_C_T	rs775739	0.526	0.99	-0.017	0.003	9.08	-0.081	0.015	6.913	16.41	non_coding	NA
6_108684385_A_G	rs1062034	0.353	0.995	-0.018	0.003	9.278	-0.096	0.016	8.861	16.41	non_coding	NA
13_57822852_T_C	rs9597616	0.24	0.997	-0.022	0.003	11.234	-0.12	0.018	10.94	16.4	non_coding	NA
14_72894739_G_T	rs68132241	0.22	0.985	0.02	0.003	8.935	0.097	0.018	6.908	16.4	non_coding	NA
16_28863883_A_T	rs11864750	0.41	1	0.023	0.003	16.903	0.133	0.015	17.065	16.36	non_coding	NA
19_33795936_G_T	rs113234981	0.114	0.979	0.026	0.004	8.737	0.145	0.024	8.778	16.36	non_coding	NA
11_28666860_G_A	rs7129601	0.407	0.997	-0.019	0.003	11.546	-0.094	0.015	8.997	16.35	non_coding	NA
13_27406159_A_G	rs1625037	0.719	0.996	0.018	0.003	8.808	0.084	0.017	6.182	16.35	non_coding	NA
14_79473650_G_A	rs17109256	0.239	1	0.021	0.003	10.53	0.105	0.018	8.478	16.32	non_coding	NA
6_51893607_G_A	rs12202513	0.387	0.998	0.016	0.003	8.513	0.082	0.016	6.798	16.31	non_coding	NA
11_28620834_C_T	rs10767734	0.401	1	-0.023	0.003	15.708	-0.113	0.015	12.648	16.3	non_coding	NA
13_27455759_G_A	rs9512699	0.766	0.998	-0.025	0.003	14.659	-0.131	0.018	12.737	16.3	non_coding	NA
18_59209331_A_G	rs7230581	0.192	1	-0.024	0.003	11.323	-0.112	0.019	8.247	16.28	non_coding	NA
4_129984433_G_A	rs2968937	0.641	0.999	-0.016	0.003	8.146	-0.091	0.016	8.082	16.28	non_coding	NA
1_96944387_G_A	rs11165740	0.397	0.98	0.016	0.003	8.248	0.09	0.016	8.014	16.27	non_coding	NA
3_186107114_C_T	rs1356292	0.827	0.998	0.022	0.004	8.941	0.12	0.02	8.677	16.27	non_coding	NA
16_53769126_A_G	rs16952520	0.052	1	-0.051	0.006	16.544	-0.273	0.034	14.852	16.24	non_coding	NA
3_177177756_A_G	rs13064167	0.598	0.999	-0.016	0.003	8.602	-0.091	0.015	8.373	16.22	non_coding	NA
7_76980627_T_C	rs2430307	0.831	0.91	-0.039	0.004	23.723	-0.196	0.021	19.599	16.21	non_coding	NA
1_109539929_T_G	rs41279738	0.069	0.996	0.086	0.005	58.256	0.428	0.03	45.521	16.16	non_coding	NA
13_58188111_T_C	rs2067649	0.195	0.999	0.023	0.003	10.771	0.122	0.019	9.714	16.16	non_coding	NA
16_53544611_G_A	rs111226385	0.068	0.993	0.037	0.005	11.264	0.209	0.03	11.331	16.16	non_coding	NA
5_108035066_T_C	rs1024975	0.475	0.997	0.016	0.003	8.457	0.082	0.015	7.144	16.15	non_coding	NA
16_19979291_A_G	rs72771066	0.252	0.998	0.018	0.003	8.181	0.086	0.017	6.118	16.14	non_coding	NA
6_51116888_A_G	rs17614417	0.461	0.999	0.021	0.003	13.576	0.112	0.015	12.667	16.14	non_coding	NA
7_76906225_C_T	rs113007501	0.294	0.971	-0.03	0.003	23.07	-0.158	0.017	20.251	16.14	non_coding	NA
3_131815180_T_C	rs10934981	0.218	0.997	0.02	0.003	8.773	0.11	0.018	8.676	16.11	non_coding	NA
13_53499802_G_A	rs3886166	0.361	1	0.016	0.003	7.706	0.087	0.016	7.466	16.1	non_coding	NA
1_72279313_T_C	rs1870676	0.533	0.992	0.024	0.003	18.347	0.135	0.015	17.996	16.09	non_coding	NA
11_27472332_C_G	rs11541599	0.17	0.999	-0.02	0.004	7.593	-0.098	0.02	5.938	16.09	non_coding	NA
16_53779235_A_G	rs72803683	0.037	1	-0.058	0.007	15.117	-0.291	0.04	12.236	16.09	non_coding	NA
3_50155393_C_T	rs2526389	0.39	0.996	0.017	0.003	8.702	0.075	0.016	5.885	16.09	non_coding	NA
5_87613938_A_G	rs11745757	0.043	0.999	0.038	0.007	8.048	0.213	0.037	7.977	16.08	non_coding	NA
3_50150163_G_C	rs2526398	0.323	1	0.016	0.003	7.967	0.077	0.016	5.683	16.06	non_coding	NA
16_53784548_G_T	rs3751812	0.442	1	0.085	0.003	214.77	0.455	0.015	195.448	16.05	non_coding	NA
5_171032671_G_A	rs7730898	0.704	1	0.018	0.003	8.826	0.101	0.017	8.898	16.05	non_coding	NA
18_65737444_C_T	rs17075171	0.167	0.999	0.021	0.004	7.907	0.107	0.02	6.937	16.04	non_coding	NA
11_28657323_A_G	rs10767739	0.383	0.998	-0.02	0.003	12.071	-0.1	0.016	9.866	16.03	non_coding	NA
12_49869365_G_A	rs7132908	0.466	1	0.043	0.003	57.007	0.231	0.015	51.539	16.03	non_coding	NA
15_67834337_A_G	rs3803522	0.24	0.992	0.017	0.003	7.384	0.1	0.018	7.733	15.99	non_coding	NA
3_61199978_G_C	rs11130821	0.413	0.998	-0.016	0.003	7.935	-0.077	0.015	6.189	15.97	non_coding	NA
14_25463379_A_G	rs1950436	0.708	0.999	0.017	0.003	8.476	0.094	0.017	7.85	15.96	non_coding	NA
6_51959219_T_C	rs1547027	0.395	0.996	0.016	0.003	8.198	0.083	0.016	7.015	15.93	non_coding	NA
1_72273016_T_C	rs34376163	0.151	0.997	-0.032	0.004	16.624	-0.171	0.021	15.24	15.92	non_coding	NA
17_7886457_T_C	rs11651567	0.039	0.946	0.042	0.007	8.128	0.226	0.04	7.632	15.92	non_coding	NA
16_49000198_C_A	rs28655406	0.453	1	0.017	0.003	9.475	0.093	0.015	9.03	15.9	non_coding	NA
1_71976416_G_A	rs78693035	0.129	1	-0.027	0.004	11.038	-0.149	0.023	10.331	15.88	non_coding	NA
16_53678223_A_G	rs1477199	0.142	0.996	0.035	0.004	18.688	0.174	0.022	14.877	15.88	non_coding	NA
2_435991_T_G	rs2902855	0.318	0.984	0.017	0.003	8.206	0.087	0.016	6.914	15.86	non_coding	NA
14_32839824_T_G	rs7140259	0.49	1	0.02	0.003	12.463	0.1	0.015	10.421	15.84	non_coding	NA
20_55805499_C_T	rs6024437	0.188	1	-0.019	0.003	7.793	-0.089	0.019	5.374	15.84	non_coding	NA
3_186108951_T_G	rs869400	0.833	0.995	0.035	0.004	20.764	0.182	0.02	18.498	15.84	non_coding	NA
7_75516169_G_A	rs794377	0.461	0.882	-0.021	0.003	12.364	-0.118	0.016	12.373	15.83	non_coding	NA
5_61221243_A_C	rs702565	0.434	0.999	0.017	0.003	9.122	0.084	0.015	7.381	15.82	non_coding	NA
8_76293654_T_A	rs7817285	0.581	0.998	0.022	0.003	15.043	0.114	0.015	12.926	15.81	non_coding	NA
13_58038180_C_T	rs36077647	0.198	1	-0.024	0.003	11.506	-0.126	0.019	10.556	15.79	non_coding	NA
2_141506177_T_G	rs4575660	0.802	0.999	0.019	0.003	7.831	0.093	0.019	6.047	15.77	non_coding	NA
1_95811065_C_T	rs10157868	0.256	0.998	-0.017	0.003	7.32	-0.082	0.017	5.627	15.74	non_coding	NA
2_58802839_C_G	rs62144564	0.079	0.98	-0.035	0.005	11.488	-0.192	0.028	10.874	15.74	non_coding	NA
5_107985044_T_A	rs13182107	0.332	0.997	0.017	0.003	8.898	0.089	0.016	7.485	15.71	non_coding	NA
6_51916840_T_G	rs4143492	0.414	0.998	0.015	0.003	7.733	0.078	0.015	6.346	15.69	non_coding	NA
1_72229748_G_T	rs35483896	0.155	0.987	-0.029	0.004	14.286	-0.16	0.021	13.473	15.68	non_coding	NA
17_2195045_C_A	rs7213756	0.282	0.995	0.017	0.003	7.913	0.094	0.017	7.619	15.67	non_coding	NA
11_27690834_A_G	rs1013402	0.299	0.999	0.023	0.003	13.767	0.113	0.017	11.131	15.66	non_coding	NA
4_45082335_G_A	rs34122438	0.315	0.997	0.017	0.003	8.208	0.088	0.016	7.176	15.62	non_coding	NA
8_75982435_A_G	rs12234917	0.386	0.998	-0.027	0.003	21.553	-0.136	0.016	17.531	15.62	non_coding	NA
13_53492924_T_C	rs1927863	0.361	1	0.016	0.003	7.639	0.087	0.016	7.421	15.61	non_coding	NA
14_79091716_C_T	rs12431671	0.66	0.997	0.017	0.003	8.237	0.085	0.016	6.944	15.61	non_coding	NA
2_58646669_A_C	rs7598875	0.633	0.995	-0.017	0.003	8.602	-0.091	0.016	8.037	15.6	non_coding	NA
6_50821065_A_C	rs3798519	0.255	1	0.04	0.003	37.714	0.213	0.017	33.677	15.56	non_coding	NA
5_87568921_C_A	rs323752	0.046	0.996	0.036	0.006	7.471	0.201	0.036	7.502	15.54	non_coding	NA
5_88236441_G_A	rs193707	0.204	0.993	-0.024	0.003	11.885	-0.135	0.019	12.055	15.54	non_coding	NA
4_129864069_G_T	rs2391548	0.78	0.987	-0.018	0.003	7.556	-0.102	0.018	7.525	15.53	non_coding	NA
12_49823448_C_T	rs55758326	0.611	0.997	0.029	0.003	24.633	0.156	0.016	23.004	15.5	non_coding	NA
3_186104564_T_G	rs10513801	0.102	1	-0.044	0.004	21.777	-0.226	0.025	18.724	15.5	non_coding	NA
13_58874848_C_A	rs56130602	0.128	1	0.024	0.004	8.543	0.134	0.023	8.492	15.48	non_coding	NA
16_20199309_A_G	rs4780851	0.754	0.978	0.024	0.003	13.06	0.129	0.018	12.418	15.46	non_coding	NA
2_24965903_A_G	rs529731670	0.007	0.966	0.11	0.017	10.238	0.505	0.095	7.037	15.44	non_coding	NA
11_64610980_C_A	rs11606370	0.658	0.999	0.017	0.003	8.522	0.086	0.016	7.141	15.43	non_coding	NA
2_24768700_C_G	rs17737058	0.273	0.999	-0.021	0.003	11.801	-0.103	0.017	8.752	15.43	non_coding	NA
17_67836460_A_G	rs12452511	0.211	0.997	0.018	0.003	7.539	0.091	0.019	6.045	15.42	non_coding	NA
3_131814961_C_T	rs9826180	0.217	0.996	0.02	0.003	8.814	0.111	0.018	8.743	15.42	non_coding	NA
11_132769010_T_A	rs10791249	0.382	0.999	0.016	0.003	7.749	0.083	0.016	6.963	15.41	non_coding	NA
10_97953360_T_C	rs533358	0.432	0.987	0.015	0.003	7.302	0.077	0.015	6.3	15.4	non_coding	NA
11_47532785_G_A	rs10742814	0.394	1	-0.018	0.003	10.314	-0.087	0.016	7.599	15.38	non_coding	NA
13_58062366_G_A	rs9788392	0.198	0.998	-0.024	0.003	11.497	-0.126	0.019	10.548	15.37	non_coding	NA
1_77514550_T_C	rs12729914	0.201	0.999	0.02	0.003	8.833	0.106	0.019	7.746	15.36	non_coding	NA
12_49814560_A_G	rs11169163	0.443	0.998	0.032	0.003	32.013	0.172	0.015	28.636	15.35	non_coding	NA
18_75788159_C_G	rs11659458	0.684	0.962	-0.017	0.003	8.402	-0.098	0.017	8.352	15.32	non_coding	NA
3_77585878_G_T	rs775743	0.526	0.991	-0.017	0.003	9.099	-0.081	0.015	6.922	15.32	non_coding	NA
6_50974156_A_G	rs72901027	0.097	0.968	-0.029	0.005	9.599	-0.147	0.026	7.727	15.32	non_coding	NA
3_136843849_C_T	rs6793966	0.694	0.984	0.016	0.003	7.449	0.089	0.017	7.092	15.29	non_coding	NA
8_74986266_G_T	rs7821659	0.143	1	-0.021	0.004	7.44	-0.1	0.022	5.39	15.27	non_coding	NA
2_58764733_G_T	rs6731121	0.555	0.998	0.023	0.003	16.095	0.119	0.015	14.125	15.23	non_coding	NA
2_24570228_A_G	rs62142285	0.255	0.999	-0.022	0.003	12.326	-0.108	0.017	9.188	15.2	non_coding	NA
3_94491895_A_G	rs483898	0.419	1	0.016	0.003	8.382	0.083	0.015	7.095	15.19	non_coding	NA
11_57201086_T_C	rs17145556	0.073	1	-0.029	0.005	7.768	-0.149	0.029	6.505	15.18	non_coding	NA
20_52529934_T_C	rs6097012	0.247	0.999	-0.018	0.003	7.807	-0.1	0.017	7.974	15.18	non_coding	NA
17_36638895_G_A	rs211993	0.171	0.95	0.02	0.004	7.552	0.102	0.021	6.163	15.16	non_coding	NA
6_50890282_G_A	rs9473932	0.368	0.998	0.029	0.003	23.688	0.148	0.016	20.205	15.16	non_coding	NA
14_79501514_T_C	rs56111431	0.38	0.996	0.016	0.003	7.89	0.081	0.016	6.618	15.15	non_coding	NA
17_5184481_G_T	rs77527226	0.079	0.998	-0.03	0.005	8.817	-0.147	0.028	6.808	15.15	non_coding	NA
2_25081418_C_T	rs17801121	0.232	0.997	0.025	0.003	14.624	0.12	0.018	10.596	15.13	non_coding	NA
2_58643536_G_A	rs72813998	0.145	0.971	-0.024	0.004	8.871	-0.12	0.022	7.443	15.11	non_coding	NA
2_58972712_G_A	rs2863301	0.376	0.978	-0.018	0.003	9.525	-0.095	0.016	8.728	15.1	non_coding	NA
8_76322692_C_T	rs2222684	0.528	0.998	0.024	0.003	18.364	0.12	0.015	14.537	15.1	non_coding	NA
6_34696430_T_G	rs3800456	0.754	0.996	-0.025	0.003	14.524	-0.124	0.018	11.711	15.09	non_coding	NA
12_49857337_T_C	rs10747567	0.749	0.995	0.035	0.003	28.647	0.189	0.018	26.411	15.07	non_coding	NA
13_57972643_A_G	rs9563564	0.198	0.999	-0.023	0.003	11.314	-0.125	0.019	10.349	15.07	non_coding	NA
19_33821043_G_T	rs29937	0.651	0.998	0.021	0.003	12.86	0.116	0.016	12.652	15.06	non_coding	NA
1_72105973_C_A	rs1352082	0.502	0.999	0.024	0.003	18.545	0.129	0.015	16.785	15.05	non_coding	NA
7_76980982_A_G	rs62473743	0.84	0.908	-0.039	0.004	23.261	-0.201	0.022	19.632	15.01	non_coding	NA
13_58057828_A_T	rs7996731	0.198	1	-0.024	0.003	11.502	-0.126	0.019	10.554	15	non_coding	NA
2_25261089_T_G	rs10167567	0.478	0.994	-0.016	0.003	8.128	-0.069	0.015	5.269	14.99	non_coding	NA
5_171255536_C_T	rs12658872	0.623	0.995	0.017	0.003	8.988	0.091	0.016	8.26	14.99	non_coding	NA
6_108584477_G_A	rs2802290	0.557	0.998	0.017	0.003	9.243	0.092	0.015	8.814	14.99	non_coding	NA
9_6959840_A_G	rs7042372	0.348	0.999	-0.018	0.003	10.045	-0.089	0.016	7.712	14.98	non_coding	NA
17_67390898_C_T	rs62084080	0.225	1	-0.022	0.003	11.473	-0.117	0.018	9.934	14.96	non_coding	NA
14_72917623_G_C	rs10459541	0.691	0.986	-0.017	0.003	7.869	-0.082	0.016	6.189	14.95	non_coding	NA
6_34801633_T_G	rs9462023	0.324	0.998	0.021	0.003	12.405	0.104	0.016	9.918	14.94	non_coding	NA
2_25178758_A_G	rs2384093	0.252	0.996	-0.023	0.003	12.57	-0.097	0.017	7.491	14.93	non_coding	NA
6_50542597_A_G	rs78418208	0.109	0.994	0.029	0.004	10.734	0.158	0.024	10.116	14.93	non_coding	NA
1_47216345_T_G	rs7664	0.658	0.999	-0.016	0.003	7.521	-0.09	0.016	7.767	14.89	non_coding	NA
22_40324700_A_G	rs41281265	0.38	0.991	-0.018	0.003	10.341	-0.094	0.016	8.698	14.88	non_coding	NA
3_186100770_G_A	rs74607912	0.102	1	-0.044	0.004	21.777	-0.226	0.025	18.724	14.87	non_coding	NA
1_81971049_A_G	rs1327023	0.332	0.996	0.018	0.003	8.991	0.083	0.016	6.515	14.86	non_coding	NA
2_28749986_G_A	rs11127188	0.686	0.999	-0.016	0.003	7.306	-0.076	0.016	5.496	14.86	non_coding	NA
14_32839712_G_A	rs7156389	0.49	0.999	0.02	0.003	12.459	0.1	0.015	10.412	14.84	non_coding	NA
8_75910264_T_C	rs1381661	0.486	0.997	-0.016	0.003	8.529	-0.082	0.015	7.251	14.81	non_coding	NA
16_20201516_T_C	rs4238580	0.753	0.979	0.023	0.003	12.893	0.128	0.018	12.216	14.8	non_coding	NA
14_29205797_G_A	rs4981692	0.766	1	0.021	0.003	10.258	0.106	0.018	8.51	14.79	non_coding	NA
3_186106485_A_G	rs1516726	0.827	0.999	0.022	0.004	8.968	0.121	0.02	8.698	14.76	non_coding	NA
13_58874849_T_C	rs56121910	0.128	1	0.024	0.004	8.543	0.134	0.023	8.492	14.75	non_coding	NA
9_6882091_G_A	rs946926	0.366	0.992	0.016	0.003	7.784	0.077	0.016	5.962	14.75	non_coding	NA
14_29233384_T_G	rs12887636	0.381	0.985	-0.021	0.003	12.864	-0.104	0.016	10.508	14.74	non_coding	NA
1_109301124_G_C	rs56218586	0.111	0.997	0.038	0.004	17.95	0.189	0.024	14.204	14.73	non_coding	NA
1_109197926_G_T	rs2296696	0.297	0.989	0.022	0.003	12.601	0.103	0.017	9.144	14.71	non_coding	NA
1_72419404_C_T	rs11209964	0.601	0.992	0.015	0.003	7.445	0.087	0.016	7.609	14.7	non_coding	NA
2_24539588_T_C	rs11904717	0.249	0.997	-0.023	0.003	12.424	-0.11	0.018	9.379	14.7	non_coding	NA
1_61287945_G_C	rs911215472	0.002	0.869	0.191	0.034	7.654	0.98	0.192	6.481	14.69	non_coding	NA
6_50444713_T_A	rs115713891	0.064	0.986	0.04	0.006	12.011	0.208	0.031	10.624	14.69	non_coding	NA
13_58876730_T_C	rs1340568	0.128	0.999	0.024	0.004	8.591	0.135	0.023	8.571	14.68	non_coding	NA
16_19929176_C_T	rs11074418	0.14	0.999	-0.032	0.004	15.203	-0.145	0.022	10.487	14.68	non_coding	NA
11_64675993_T_C	rs530252	0.234	0.999	-0.018	0.003	7.561	-0.091	0.018	6.467	14.67	non_coding	NA
20_52471706_G_A	rs6096969	0.243	1	-0.017	0.003	7.36	-0.098	0.018	7.623	14.67	non_coding	NA
22_40178166_T_A	rs6001827	0.604	0.996	-0.016	0.003	8.555	-0.084	0.015	7.165	14.67	non_coding	NA
7_78199422_G_A	rs3779274	0.41	0.977	-0.018	0.003	10.403	-0.089	0.016	8.053	14.67	non_coding	NA
22_40243419_C_G	rs5750912	0.396	0.999	0.016	0.003	8.544	0.083	0.015	7.151	14.66	non_coding	NA
1_177826508_A_T	rs12132241	0.267	0.996	0.03	0.003	22.596	0.153	0.017	18.473	14.64	non_coding	NA
6_34675975_T_C	rs2744942	0.177	1	0.028	0.004	14.922	0.141	0.02	11.958	14.64	non_coding	NA
2_236168970_C_T	rs57139998	0.221	0.992	0.018	0.003	7.415	0.098	0.018	7.044	14.63	non_coding	NA
19_33796638_C_G	rs111467005	0.133	0.989	0.026	0.004	10.055	0.148	0.022	10.428	14.62	non_coding	NA
16_53715606_T_C	rs74464342	0.068	0.967	-0.043	0.005	14.228	-0.223	0.031	12.322	14.61	non_coding	NA
1_177849651_A_G	rs6689521	0.267	0.999	0.031	0.003	23.131	0.156	0.017	18.994	14.6	non_coding	NA
3_94516309_C_T	rs9290298	0.42	0.999	0.016	0.003	8.344	0.083	0.015	7.109	14.6	non_coding	NA
6_108606639_A_G	rs2764261	0.558	0.995	0.017	0.003	9.532	0.094	0.015	9.071	14.59	non_coding	NA
14_93621429_C_A	rs10148274	0.714	1	0.023	0.003	13.61	0.13	0.017	14.022	14.57	non_coding	NA
1_72064183_T_C	rs12131816	0.471	1	0.023	0.003	16.681	0.124	0.015	15.44	14.56	non_coding	NA
1_72284817_A_G	rs11209943	0.622	1	0.03	0.003	26.64	0.163	0.016	24.681	14.56	non_coding	NA
2_180655839_G_C	rs1950029	0.356	0.992	0.016	0.003	7.464	0.084	0.016	6.896	14.55	non_coding	NA
8_76382666_C_T	rs11775112	0.556	0.991	0.019	0.003	11.147	0.102	0.015	10.658	14.55	non_coding	NA
11_27650953_A_G	rs4923463	0.169	0.998	-0.029	0.004	14.91	-0.149	0.02	12.809	14.54	non_coding	NA
18_59211409_A_G	rs72956134	0.211	0.999	-0.02	0.003	9	-0.099	0.019	7.029	14.54	non_coding	NA
10_75568130_T_G	rs9415111	0.696	0.981	-0.017	0.003	7.929	-0.093	0.017	7.661	14.53	non_coding	NA
13_58019193_C_G	rs4886056	0.203	0.987	-0.023	0.003	10.9	-0.121	0.019	9.862	14.51	non_coding	NA
2_236168612_T_A	rs67315477	0.221	0.992	0.018	0.003	7.412	0.098	0.018	7.038	14.51	non_coding	NA
3_186112102_T_A	rs1516728	0.762	0.997	0.022	0.003	11.536	0.123	0.018	11.295	14.51	non_coding	NA
7_75539580_A_T	rs1167836	0.443	0.884	-0.017	0.003	8.463	-0.092	0.016	7.734	14.51	non_coding	NA
11_64671755_G_T	rs2666559	0.659	1	0.017	0.003	8.525	0.086	0.016	7.133	14.5	non_coding	NA
6_50862175_C_A	rs9395630	0.082	0.999	-0.033	0.005	10.537	-0.169	0.028	8.966	14.49	non_coding	NA
5_61232979_G_A	rs34627	0.448	0.998	0.016	0.003	8.312	0.078	0.015	6.526	14.48	non_coding	NA
6_50538478_G_A	rs142241814	0.07	0.993	0.039	0.005	12.658	0.207	0.03	11.511	14.47	non_coding	NA
2_24901489_C_T	rs6545807	0.313	0.999	0.027	0.003	19.861	0.134	0.016	15.694	14.46	non_coding	NA
4_2536874_C_T	rs184444164	0.326	0.988	0.016	0.003	7.552	0.087	0.016	7.102	14.46	non_coding	NA
2_163711179_T_C	rs1460676	0.199	1	0.019	0.003	7.918	0.101	0.019	6.926	14.44	non_coding	NA
1_72286547_T_C	rs2815765	0.622	1	0.03	0.003	26.653	0.163	0.016	24.723	14.43	non_coding	NA
15_67568249_G_A	rs12441715	0.179	0.999	-0.022	0.004	9.718	-0.124	0.02	9.52	14.39	non_coding	NA
16_53715216_A_G	rs78433775	0.068	0.968	-0.043	0.005	14.219	-0.223	0.031	12.314	14.39	non_coding	NA
17_2194978_G_C	rs7217687	0.323	0.998	0.016	0.003	7.783	0.086	0.016	6.976	14.38	non_coding	NA
7_77092481_T_C	rs75047402	0.268	0.987	-0.03	0.003	22.073	-0.153	0.017	18.311	14.38	non_coding	NA
16_28863801_T_G	rs7198606	0.41	1	0.023	0.003	16.903	0.133	0.015	17.065	14.37	non_coding	NA
6_50958441_T_C	rs6924593	0.449	0.996	0.017	0.003	9.345	0.088	0.015	8.062	14.36	non_coding	NA
14_25479813_T_G	rs12587211	0.708	0.997	0.018	0.003	8.888	0.096	0.017	8.128	14.33	non_coding	NA
16_19988239_A_T	rs11074422	0.353	0.985	0.017	0.003	8.502	0.085	0.016	6.966	14.28	non_coding	NA
7_76710558_A_G	rs62474962	0.328	0.999	0.017	0.003	8.555	0.081	0.016	6.342	14.27	non_coding	NA
6_50818295_T_A	rs2206271	0.365	0.998	0.031	0.003	28.086	0.163	0.016	24.457	14.26	non_coding	NA
3_61247301_G_A	rs1916799	0.122	0.995	-0.026	0.004	9.397	-0.129	0.023	7.547	14.25	non_coding	NA
1_71650419_C_T	rs17091576	0.047	0.96	-0.036	0.006	7.665	-0.199	0.036	7.344	14.24	non_coding	NA
18_60247411_A_G	rs56069042	0.026	0.984	0.057	0.009	10.502	0.337	0.048	11.665	14.24	non_coding	NA
2_24916118_T_C	rs7593130	0.23	1	0.026	0.003	15.407	0.13	0.018	12.285	14.24	non_coding	NA
22_40324959_C_T	rs139915	0.61	0.99	-0.016	0.003	8.451	-0.084	0.016	7.086	14.24	non_coding	NA
16_20002471_G_A	rs2764771	0.337	0.997	0.017	0.003	8.144	0.082	0.016	6.468	14.22	non_coding	NA
19_18707093_C_A	rs10423674	0.374	1	-0.016	0.003	8.048	-0.084	0.016	7.185	14.22	non_coding	NA
18_65762670_C_A	rs7244243	0.364	0.999	0.016	0.003	7.697	0.087	0.016	7.51	14.21	non_coding	NA
6_50611353_A_T	rs145928774	0.065	0.985	0.043	0.006	13.969	0.222	0.031	12.174	14.21	non_coding	NA
14_79068566_C_T	rs8010673	0.66	0.998	0.017	0.003	8.42	0.086	0.016	7.137	14.19	non_coding	NA
12_49895440_G_A	rs632151	0.1	0.942	-0.026	0.005	7.442	-0.139	0.026	7	14.18	non_coding	NA
5_171132062_C_A	rs39784	0.705	0.995	0.018	0.003	8.921	0.102	0.017	9.028	14.18	non_coding	NA
17_67391289_G_T	rs8070689	0.225	0.999	-0.022	0.003	11.357	-0.116	0.018	9.823	14.15	non_coding	NA
6_50847601_T_A	rs62405438	0.256	1	0.039	0.003	36.283	0.209	0.017	32.636	14.15	non_coding	NA
16_19864770_C_T	rs6497415	0.174	0.994	-0.026	0.004	12.019	-0.12	0.02	8.632	14.13	non_coding	NA
17_36646072_G_A	rs3815052	0.488	0.955	-0.016	0.003	8.479	-0.085	0.015	7.431	14.13	non_coding	NA
6_51931350_T_C	rs1535279	0.414	0.999	0.015	0.003	7.604	0.077	0.015	6.282	14.12	non_coding	NA
13_53528071_G_A	rs12429545	0.128	0.998	0.042	0.004	24.814	0.229	0.023	23.299	14.11	non_coding	NA
22_40326741_A_G	rs4821943	0.381	0.99	-0.018	0.003	10.312	-0.094	0.016	8.712	14.11	non_coding	NA
3_177172383_C_T	rs7641324	0.598	0.999	-0.016	0.003	8.634	-0.091	0.015	8.415	14.09	non_coding	NA
3_94492288_T_C	rs480171	0.418	0.999	0.016	0.003	8.358	0.082	0.015	7.069	14.07	non_coding	NA
17_37438378_T_C	rs17622603	0.092	0.99	-0.031	0.005	10.183	-0.143	0.026	7.256	14.05	non_coding	NA
14_101062668_A_G	rs7161194	0.688	0.931	-0.02	0.003	10.437	-0.106	0.017	9.392	14.04	non_coding	NA
6_50845619_T_C	rs2817420	0.89	0.993	0.029	0.004	10.635	0.143	0.024	8.408	14.04	non_coding	NA
1_72282986_A_C	rs3101339	0.621	1	0.03	0.003	26.312	0.162	0.016	24.363	14.03	non_coding	NA
14_32829124_T_G	rs10145461	0.563	0.995	0.016	0.003	8.519	0.084	0.015	7.357	14.03	non_coding	NA
6_108666981_G_A	rs2153960	0.648	0.998	0.018	0.003	9.386	0.097	0.016	9.014	14.02	non_coding	NA
2_141589886_A_G	rs6429912	0.432	0.999	0.016	0.003	8.691	0.083	0.015	7.203	14.01	non_coding	NA
1_39087291_C_T	rs72634502	0.226	0.97	0.018	0.003	7.409	0.109	0.018	8.406	14	non_coding	NA
13_58246923_T_G	rs4884299	0.411	0.993	-0.018	0.003	10.738	-0.102	0.015	10.493	14	non_coding	NA
3_88058839_G_C	rs10858	0.08	0.998	-0.028	0.005	7.478	-0.146	0.028	6.76	14	non_coding	NA
1_177967464_T_G	rs6667752	0.32	0.964	0.027	0.003	18.883	0.139	0.017	16.315	13.99	non_coding	NA
16_53692910_A_C	rs35089292	0.167	0.997	0.026	0.004	12.37	0.131	0.02	9.835	13.99	non_coding	NA
11_27626824_A_T	rs36029218	0.168	0.999	-0.029	0.004	14.849	-0.15	0.02	12.811	13.98	non_coding	NA
18_59209198_G_T	rs9957320	0.192	1	-0.024	0.003	11.323	-0.112	0.019	8.247	13.98	non_coding	NA
2_212549541_A_G	rs13427822	0.319	0.992	-0.016	0.003	7.68	-0.081	0.016	6.074	13.97	non_coding	NA
5_88270914_C_T	rs33703	0.204	0.993	-0.024	0.003	11.939	-0.135	0.019	12.115	13.97	non_coding	NA
2_646061_T_C	rs11127488	0.831	0.999	0.07	0.004	83.411	0.349	0.02	66.066	13.96	non_coding	NA
13_27441250_C_G	rs1924074	0.808	0.999	-0.021	0.003	9.183	-0.108	0.019	7.792	13.95	non_coding	NA
14_32825575_C_T	rs2300861	0.517	0.991	-0.018	0.003	11.022	-0.096	0.015	9.575	13.95	non_coding	NA
2_6054227_A_C	rs2141004	0.31	0.999	-0.017	0.003	8.059	-0.093	0.016	7.833	13.95	non_coding	NA
7_76880186_A_C	rs77538480	0.091	0.874	0.041	0.005	15.178	0.203	0.028	12.205	13.95	non_coding	NA
13_58188358_G_T	rs9527770	0.195	0.999	0.023	0.003	10.765	0.122	0.019	9.708	13.94	non_coding	NA
14_79074835_C_T	rs8019071	0.66	0.998	0.017	0.003	8.429	0.086	0.016	7.142	13.94	non_coding	NA
16_53700309_C_T	rs1421092	0.096	0.999	-0.034	0.005	12.729	-0.179	0.026	11.407	13.94	non_coding	NA
17_36698875_C_T	rs2411183	0.278	0.919	-0.019	0.003	8.76	-0.096	0.018	7.297	13.94	non_coding	NA
3_132036849_G_A	rs16838395	0.165	0.997	0.02	0.004	7.709	0.104	0.02	6.458	13.93	non_coding	NA
11_57179989_C_A	rs12808495	0.071	0.997	-0.029	0.005	7.681	-0.151	0.029	6.537	13.91	non_coding	NA
16_53787778_A_G	rs7202296	0.442	0.999	0.085	0.003	214.817	0.456	0.015	195.476	13.9	non_coding	NA
2_24524031_A_G	rs62140850	0.249	0.997	-0.023	0.003	12.43	-0.11	0.018	9.387	13.9	non_coding	NA
1_190539077_T_A	rs36045919	0.201	0.995	0.022	0.003	10.402	0.117	0.019	9.087	13.89	non_coding	NA
16_53591107_T_C	rs111843259	0.167	0.999	0.026	0.004	12.519	0.132	0.02	10.03	13.89	non_coding	NA
2_212623297_C_T	rs6712252	0.423	0.995	-0.015	0.003	7.538	-0.08	0.015	6.636	13.89	non_coding	NA
1_109412947_T_C	rs17586966	0.111	1	0.038	0.004	17.837	0.188	0.024	14.1	13.88	non_coding	NA
11_57321787_G_A	rs17151841	0.064	0.995	-0.034	0.006	9.194	-0.178	0.031	8.02	13.88	non_coding	NA
3_136947757_A_G	rs1433319	0.703	0.985	0.017	0.003	7.893	0.092	0.017	7.425	13.88	non_coding	NA
3_77622753_T_C	rs2272162	0.487	0.987	-0.018	0.003	10.019	-0.086	0.015	7.756	13.88	non_coding	NA
3_88124606_A_G	rs55932154	0.079	0.998	-0.028	0.005	7.566	-0.147	0.028	6.86	13.87	non_coding	NA
6_50699255_C_T	rs12527048	0.039	0.964	0.041	0.007	8.129	0.243	0.04	8.868	13.86	non_coding	NA
6_51603341_T_C	rs2784187	0.618	0.999	0.016	0.003	7.77	0.086	0.016	7.51	13.83	non_coding	NA
7_77091332_T_G	rs4236527	0.495	0.951	0.017	0.003	9.45	0.088	0.016	7.793	13.83	non_coding	NA
7_77152744_C_T	rs3095457	0.304	0.974	-0.019	0.003	9.711	-0.098	0.017	8.307	13.83	non_coding	NA
14_79476304_G_A	rs7156625	0.239	1	0.021	0.003	10.827	0.107	0.018	8.726	13.81	non_coding	NA
18_60196908_G_T	rs9319962	0.137	0.982	-0.025	0.004	9.87	-0.142	0.022	9.716	13.81	non_coding	NA
2_180652915_T_C	rs1528450	0.635	0.978	0.016	0.003	7.47	0.074	0.016	5.523	13.81	non_coding	NA
6_50494379_C_T	rs151322312	0.065	0.997	0.041	0.005	13.424	0.216	0.031	11.662	13.8	non_coding	NA
1_190311211_T_C	rs815162	0.499	0.994	-0.015	0.003	7.881	-0.082	0.015	7.141	13.79	non_coding	NA
18_60392893_C_A	rs17773774	0.163	0.98	0.027	0.004	12.343	0.137	0.021	10.442	13.79	non_coding	NA
6_50817586_C_T	rs3756920	0.08	0.999	-0.033	0.005	10.408	-0.171	0.028	8.987	13.78	non_coding	NA
1_177880001_G_T	rs17360364	0.18	0.985	-0.02	0.004	7.984	-0.091	0.02	5.364	13.77	non_coding	NA
18_59209610_T_C	rs9949796	0.192	1	-0.024	0.003	11.323	-0.112	0.019	8.247	13.77	non_coding	NA
1_62129005_T_C	rs2481665	0.427	1	-0.024	0.003	17.905	-0.126	0.015	15.665	13.76	non_coding	NA
14_72882905_G_A	rs12588830	0.221	0.986	0.019	0.003	8.25	0.093	0.018	6.433	13.76	non_coding	NA
14_79112402_C_T	rs2035284	0.66	0.997	0.017	0.003	8.243	0.085	0.016	6.969	13.76	non_coding	NA
10_75569963_C_T	rs4237282	0.697	0.981	-0.017	0.003	7.647	-0.091	0.017	7.359	13.72	non_coding	NA
6_34535962_T_C	rs78121911	0.102	0.999	0.028	0.004	9.675	0.153	0.025	9.011	13.7	non_coding	NA
14_72889599_C_A	rs759283	0.347	0.99	0.016	0.003	8.119	0.08	0.016	6.253	13.67	non_coding	NA
11_45382767_G_T	rs11038428	0.33	0.999	-0.018	0.003	9.649	-0.1	0.016	9.212	13.66	non_coding	NA
13_58055877_C_A	rs35298938	0.198	1	-0.024	0.003	11.503	-0.126	0.019	10.553	13.66	non_coding	NA
18_75788623_A_T	rs12959694	0.684	0.962	-0.017	0.003	8.399	-0.098	0.017	8.349	13.66	non_coding	NA
7_93544829_C_G	rs67990950	0.374	0.979	0.016	0.003	7.748	0.077	0.016	5.98	13.65	non_coding	NA
13_53490846_G_A	rs9568856	0.13	1	0.035	0.004	17.832	0.192	0.022	16.886	13.64	non_coding	NA
18_60412026_T_C	rs10503040	0.165	0.97	0.026	0.004	12.016	0.136	0.021	10.264	13.64	non_coding	NA
4_129906348_A_G	rs2968957	0.686	1	-0.017	0.003	8.641	-0.092	0.016	7.779	13.64	non_coding	NA
6_51740861_A_G	rs76114040	0.039	0.989	-0.045	0.007	9.844	-0.22	0.039	7.675	13.64	non_coding	NA
10_98130980_T_A	rs11189490	0.421	0.999	-0.015	0.003	7.742	-0.079	0.015	6.579	13.63	non_coding	NA
3_108243849_T_C	rs2219332	0.602	0.995	0.017	0.003	9.623	0.096	0.015	9.203	13.63	non_coding	NA
1_109425788_A_C	rs3820667	0.472	0.977	-0.02	0.003	12.306	-0.1	0.015	10.013	13.6	non_coding	NA
6_51881970_C_G	rs9370080	0.398	0.999	0.015	0.003	7.6	0.074	0.015	5.696	13.56	non_coding	NA
1_74540343_A_G	rs3895907	0.588	1	-0.028	0.003	23.529	-0.132	0.015	16.885	13.54	non_coding	NA
14_93263122_G_A	rs11629322	0.211	0.999	-0.021	0.003	9.782	-0.116	0.019	9.32	13.54	non_coding	NA
11_28686128_T_C	rs10767744	0.569	0.998	0.017	0.003	9.325	0.083	0.015	7.176	13.53	non_coding	NA
14_93296358_A_G	rs12884084	0.211	1	-0.021	0.003	9.691	-0.115	0.019	9.25	13.52	non_coding	NA
16_53715537_T_A	rs75013915	0.068	0.967	-0.043	0.005	14.228	-0.223	0.031	12.323	13.52	non_coding	NA
19_18225167_A_G	rs7251661	0.677	0.995	0.017	0.003	8.196	0.091	0.016	7.766	13.52	non_coding	NA
3_136829003_A_G	rs9821557	0.694	0.985	0.016	0.003	7.464	0.089	0.017	7.092	13.52	non_coding	NA
7_76894773_A_G	rs6465364	0.519	0.97	0.021	0.003	14.135	0.111	0.015	12.355	13.52	non_coding	NA
11_57327354_C_T	rs12790394	0.064	0.996	-0.034	0.006	9.261	-0.179	0.031	8.076	13.51	non_coding	NA
20_55806328_C_T	rs7347000	0.188	1	-0.019	0.003	7.781	-0.089	0.019	5.366	13.49	non_coding	NA
1_177932578_T_C	rs522367	0.429	0.997	0.022	0.003	15.695	0.11	0.015	12.144	13.48	non_coding	NA
2_24927142_C_G	rs6749422	0.434	1	0.035	0.003	36.903	0.164	0.015	26.167	13.48	non_coding	NA
14_32830276_T_C	rs4261436	0.566	1	0.016	0.003	8.304	0.083	0.015	7.238	13.47	non_coding	NA
1_71937197_G_A	rs2256913	0.129	1	-0.028	0.004	11.336	-0.151	0.023	10.637	13.46	non_coding	NA
2_24512754_A_G	rs62140845	0.255	0.999	-0.023	0.003	12.458	-0.108	0.017	9.298	13.46	non_coding	NA
5_87644551_G_C	rs150580950	0.043	0.999	0.038	0.007	8.045	0.213	0.037	7.967	13.46	non_coding	NA
7_77123143_A_G	rs3114356	0.326	0.965	-0.02	0.003	11.165	-0.103	0.016	9.474	13.43	non_coding	NA
1_177864441_C_T	rs4142027	0.144	0.993	0.052	0.004	40.04	0.26	0.022	32.442	13.42	non_coding	NA
6_50514132_A_T	rs139701906	0.07	0.996	0.039	0.005	12.564	0.206	0.03	11.414	13.42	non_coding	NA
7_77068698_T_A	rs146840791	0.259	0.985	-0.031	0.003	22.928	-0.159	0.017	19.152	13.41	non_coding	NA
6_50466751_A_T	rs115921411	0.071	0.999	0.038	0.005	12.203	0.202	0.029	11.114	13.4	non_coding	NA
5_171173019_T_C	rs1445799	0.623	0.998	0.017	0.003	9.262	0.093	0.016	8.616	13.39	non_coding	NA
16_28835545_G_A	rs55719896	0.409	0.999	0.023	0.003	16.829	0.132	0.015	17.009	13.37	non_coding	NA
5_171311832_G_A	rs918472	0.685	0.984	0.02	0.003	11.205	0.111	0.016	10.868	13.37	non_coding	NA
11_27520253_T_C	rs6484313	0.185	1	-0.022	0.003	9.207	-0.108	0.02	7.489	13.36	non_coding	NA
17_67891780_A_G	rs8079754	0.211	0.999	0.018	0.003	7.552	0.091	0.019	6.071	13.36	non_coding	NA
22_40166238_T_G	rs7285909	0.604	0.996	-0.016	0.003	8.427	-0.083	0.015	7.017	13.36	non_coding	NA
19_47100028_C_T	rs411560	0.874	1	0.028	0.004	11.384	0.144	0.023	9.584	13.35	non_coding	NA
2_58678580_A_G	rs17049683	0.418	0.996	-0.02	0.003	12.106	-0.101	0.015	10.278	13.34	non_coding	NA
7_76873485_T_C	rs71227216	0.093	0.88	0.04	0.005	15.228	0.2	0.028	12.24	13.34	non_coding	NA
18_60229853_G_A	rs62096058	0.313	1	0.034	0.003	30.363	0.18	0.016	27.632	13.33	non_coding	NA
8_76167897_T_C	rs6982578	0.552	0.982	0.021	0.003	14.062	0.111	0.015	12.353	13.33	non_coding	NA
7_93602745_T_C	rs13247665	0.352	0.999	0.019	0.003	10.382	0.092	0.016	8.266	13.31	non_coding	NA
1_74532111_T_A	rs6703637	0.359	1	0.025	0.003	18.695	0.123	0.016	14.149	13.3	non_coding	NA
5_61547879_T_A	rs6898746	0.539	0.966	-0.018	0.003	10.119	-0.087	0.015	7.821	13.3	non_coding	NA
1_109235955_T_C	rs658092	0.768	1	-0.02	0.003	9.038	-0.092	0.018	6.473	13.29	non_coding	NA
2_180653637_C_T	rs1997288	0.642	0.991	0.019	0.003	11.112	0.095	0.016	8.646	13.26	non_coding	NA
2_235904010_G_C	rs4435401	0.769	0.999	-0.019	0.003	8.601	-0.101	0.018	7.746	13.26	non_coding	NA
18_65776839_T_C	rs1942830	0.363	0.999	0.015	0.003	7.467	0.086	0.016	7.28	13.25	non_coding	NA
2_24627855_A_T	rs56001375	0.255	0.999	-0.022	0.003	12.264	-0.108	0.017	9.186	13.25	non_coding	NA
7_76876011_C_T	rs113725097	0.294	0.96	-0.03	0.003	22.081	-0.156	0.017	19.459	13.24	non_coding	NA
5_87603178_G_T	rs1596092	0.043	0.998	0.038	0.007	8.062	0.213	0.037	7.999	13.23	non_coding	NA
2_199289726_G_A	rs7592248	0.908	0.999	-0.026	0.005	7.473	-0.143	0.026	7.241	13.22	non_coding	NA
7_76909457_A_T	rs7781324	0.664	0.941	-0.021	0.003	12.234	-0.109	0.017	10.308	13.22	non_coding	NA
6_63492714_C_T	rs2758225	0.429	0.983	-0.015	0.003	7.705	-0.077	0.015	6.156	13.2	non_coding	NA
16_20199717_T_G	rs4780852	0.754	0.979	0.024	0.003	13.053	0.129	0.018	12.414	13.19	non_coding	NA
1_109631153_G_T	rs568686	0.189	1	0.027	0.003	14.106	0.128	0.019	10.367	13.18	non_coding	NA
11_57320927_T_C	rs34014874	0.064	0.995	-0.034	0.006	9.187	-0.178	0.031	8.014	13.18	non_coding	NA
14_32835225_T_C	rs10147849	0.57	0.996	0.016	0.003	8.583	0.085	0.015	7.606	13.18	non_coding	NA
13_53499649_T_G	rs1072900	0.361	1	0.016	0.003	7.706	0.087	0.016	7.466	13.17	non_coding	NA
2_24907571_A_T	rs11689543	0.391	1	0.034	0.003	34.706	0.165	0.016	25.782	13.16	non_coding	NA
5_88189148_T_C	rs10079963	0.222	0.998	-0.019	0.003	8.285	-0.104	0.018	7.871	13.16	non_coding	NA
6_34583557_A_C	rs205286	0.331	0.995	0.021	0.003	12.415	0.1	0.016	9.238	13.16	non_coding	NA
8_74968161_G_C	rs74400148	0.147	0.991	-0.021	0.004	7.33	-0.098	0.021	5.262	13.16	non_coding	NA
1_72229864_G_T	rs1205484	0.468	1	-0.024	0.003	18.524	-0.131	0.015	17.222	13.15	non_coding	NA
13_40223619_A_G	rs9549119	0.352	0.999	0.016	0.003	7.527	0.096	0.016	8.779	13.15	non_coding	NA
14_79120913_G_A	rs7149325	0.664	0.996	0.016	0.003	7.769	0.083	0.016	6.717	13.11	non_coding	NA
2_199287084_T_A	rs13415419	0.092	0.999	0.026	0.005	7.473	0.143	0.026	7.241	13.09	non_coding	NA
11_47854358_T_C	rs2170815	0.413	0.999	-0.016	0.003	8.67	-0.079	0.015	6.468	13.07	non_coding	NA
15_80696259_G_A	rs7165759	0.291	0.989	-0.017	0.003	7.678	-0.094	0.017	7.709	13.06	non_coding	NA
6_34792177_A_G	rs6457791	0.324	0.998	0.021	0.003	12.516	0.105	0.016	9.998	13.06	non_coding	NA
6_50457289_A_T	rs114706641	0.071	0.998	0.038	0.005	12.223	0.202	0.03	11.123	13.06	non_coding	NA
9_126628521_C_T	rs3829849	0.311	0.996	0.021	0.003	11.715	0.114	0.016	11.517	13.04	non_coding	NA
17_67961452_A_G	rs9899520	0.787	0.998	-0.019	0.003	8.32	-0.095	0.018	6.54	13.03	non_coding	NA
8_76205577_A_T	rs182842513	0.07	0.973	0.032	0.005	8.446	0.172	0.03	7.983	13.03	non_coding	NA
11_27706555_G_A	rs11030119	0.284	1	0.023	0.003	14.124	0.118	0.017	11.624	13.02	non_coding	NA
14_93352870_C_T	rs11622939	0.266	0.994	-0.017	0.003	7.912	-0.103	0.017	8.682	13.02	non_coding	NA
1_177935616_T_C	rs12121676	0.638	0.999	-0.029	0.003	24.343	-0.15	0.016	20.828	13.01	non_coding	NA
16_20196294_T_C	rs79156339	0.124	0.973	-0.029	0.004	11.79	-0.153	0.023	10.273	13.01	non_coding	NA
7_76905871_C_T	rs181963373	0.257	0.973	-0.031	0.003	22.878	-0.162	0.018	19.749	13	non_coding	NA
2_417167_T_C	rs62106258	0.03	1	-0.112	0.008	44.791	-0.563	0.045	35.88	12.98	non_coding	NA
3_186084839_A_C	rs76880877	0.102	0.999	-0.044	0.004	21.715	-0.226	0.025	18.647	12.97	non_coding	NA
2_212665174_A_G	rs11896992	0.456	0.999	-0.016	0.003	7.974	-0.083	0.015	7.223	12.95	non_coding	NA
6_50672759_A_T	rs280327	0.085	0.975	0.044	0.005	18.471	0.232	0.028	16.462	12.95	non_coding	NA
13_58868740_G_T	rs61955860	0.128	1	0.024	0.004	8.569	0.134	0.023	8.526	12.94	non_coding	NA
4_129918311_A_G	rs2968947	0.686	0.999	-0.017	0.003	8.584	-0.091	0.016	7.688	12.93	non_coding	NA
15_67804788_C_T	rs13329413	0.144	0.998	-0.036	0.004	19.798	-0.196	0.022	19.015	12.92	non_coding	NA
15_80732457_C_G	rs13380392	0.291	0.998	-0.017	0.003	7.812	-0.095	0.017	7.919	12.92	non_coding	NA
2_59590032_T_C	rs2674039	0.628	0.976	-0.016	0.003	7.876	-0.082	0.016	6.672	12.92	non_coding	NA
6_34618154_A_G	rs2744966	0.255	0.996	0.025	0.003	15.005	0.122	0.017	11.524	12.92	non_coding	NA
8_28316837_A_G	rs17058952	0.314	0.989	-0.016	0.003	7.808	-0.093	0.016	7.926	12.92	non_coding	NA
3_42264802_A_G	rs1799923	0.869	0.996	0.03	0.004	12.892	0.158	0.023	11.646	12.91	non_coding	NA
6_50839505_T_C	rs2636892	0.898	0.993	0.031	0.004	11.633	0.158	0.025	9.55	12.91	non_coding	NA
2_236169634_G_A	rs67003507	0.22	0.992	0.018	0.003	7.418	0.098	0.018	7.05	12.9	non_coding	NA
5_61212665_T_C	rs56219078	0.42	0.997	0.016	0.003	8.627	0.082	0.015	6.939	12.9	non_coding	NA
11_8617778_G_A	rs4929924	0.628	1	0.018	0.003	9.791	0.088	0.016	7.763	12.89	non_coding	NA
14_79073408_A_C	rs11159395	0.662	0.998	0.017	0.003	8.745	0.089	0.016	7.533	12.88	non_coding	NA
16_28848481_A_G	rs9972693	0.41	1	0.023	0.003	16.89	0.132	0.015	17.047	12.88	non_coding	NA
13_58057801_T_C	rs7998206	0.253	1	-0.02	0.003	10.287	-0.106	0.017	8.986	12.87	non_coding	NA
6_34268685_C_G	rs115299044	0.038	0.996	-0.041	0.007	8.067	-0.236	0.04	8.579	12.87	non_coding	NA
14_93288091_A_G	rs12587394	0.211	1	-0.021	0.003	9.75	-0.115	0.019	9.305	12.86	non_coding	NA
9_100359915_T_G	rs2417176	0.402	0.982	0.017	0.003	8.568	0.088	0.016	7.722	12.86	non_coding	NA
6_51752479_C_T	rs76357250	0.039	0.988	-0.045	0.007	9.763	-0.219	0.039	7.618	12.84	non_coding	NA
6_51020799_A_C	rs993964	0.637	0.996	0.017	0.003	9.074	0.087	0.016	7.459	12.82	non_coding	NA
1_190270856_T_A	rs34545805	0.501	0.994	-0.015	0.003	7.914	-0.082	0.015	7.234	12.81	non_coding	NA
11_65872733_C_T	rs2303384	0.675	0.991	-0.017	0.003	7.989	-0.094	0.016	8.156	12.79	non_coding	NA
1_72387090_G_A	rs1961767	0.602	0.992	0.015	0.003	7.454	0.087	0.016	7.629	12.78	non_coding	NA
6_51110592_T_G	rs912715	0.461	1	0.02	0.003	13.09	0.11	0.015	12.339	12.78	non_coding	NA
8_76089410_G_A	rs1096309	0.57	1	0.023	0.003	15.959	0.112	0.015	12.536	12.77	non_coding	NA
7_77158882_A_G	rs4366015	0.308	0.99	-0.018	0.003	9.288	-0.093	0.016	7.764	12.76	non_coding	NA
11_57298112_C_T	rs35366909	0.082	1	-0.028	0.005	7.95	-0.148	0.028	7.111	12.75	non_coding	NA
10_75565499_G_A	rs3887081	0.696	0.982	-0.017	0.003	7.918	-0.093	0.017	7.667	12.74	non_coding	NA
6_50585865_C_T	rs147183754	0.065	0.986	0.043	0.006	13.954	0.222	0.031	12.153	12.74	non_coding	NA
3_88214337_T_G	rs6419869	0.92	0.997	0.027	0.005	7.417	0.147	0.028	6.83	12.73	non_coding	NA
6_40398688_C_T	rs2436726	0.462	0.993	0.019	0.003	12.124	0.104	0.015	10.951	12.73	non_coding	NA
10_75597589_T_C	rs3012037	0.697	0.978	-0.017	0.003	7.586	-0.091	0.017	7.296	12.72	non_coding	NA
5_61329131_C_A	rs11954859	0.505	0.983	-0.018	0.003	10.383	-0.088	0.015	8.036	12.72	non_coding	NA
1_72349100_A_G	rs2815749	0.849	0.999	0.032	0.004	16.924	0.17	0.021	15.124	12.71	non_coding	NA
4_30999679_T_C	rs4132132	0.394	1	0.016	0.003	8.024	0.08	0.015	6.587	12.71	non_coding	NA
4_129986822_T_A	rs2968936	0.641	0.999	-0.016	0.003	8.146	-0.091	0.016	8.082	12.7	non_coding	NA
14_25480071_G_T	rs1955851	0.708	0.997	0.018	0.003	8.878	0.096	0.017	8.126	12.69	non_coding	NA
2_24748250_T_A	rs62142355	0.256	0.999	-0.022	0.003	11.997	-0.106	0.017	8.925	12.69	non_coding	NA
6_34595283_A_G	rs2744977	0.176	1	0.028	0.004	14.957	0.142	0.02	11.992	12.67	non_coding	NA
11_47395195_C_T	rs1377416	0.342	1	-0.02	0.003	11.415	-0.101	0.016	9.534	12.66	non_coding	NA
13_57926941_A_G	rs4886039	0.197	0.998	-0.023	0.003	10.871	-0.122	0.019	9.868	12.66	non_coding	NA
11_28654592_G_A	rs11030401	0.409	0.996	-0.02	0.003	12.114	-0.097	0.015	9.419	12.65	non_coding	NA
14_25477237_C_T	rs8010984	0.708	0.999	0.017	0.003	8.467	0.094	0.017	7.844	12.64	non_coding	NA
11_27684358_T_G	rs444654	0.828	0.999	0.029	0.004	15.144	0.15	0.02	13.048	12.63	non_coding	NA
16_72211698_A_G	rs8051717	0.235	0.999	0.019	0.003	8.895	0.103	0.018	8.01	12.63	non_coding	NA
2_24492054_C_T	rs2304892	0.249	0.998	-0.023	0.003	12.43	-0.11	0.018	9.408	12.62	non_coding	NA
8_75791704_T_A	rs2920924	0.54	0.996	0.017	0.003	9.216	0.089	0.015	8.346	12.61	non_coding	NA
1_177839282_T_A	rs1410411	0.256	0.998	0.032	0.003	24.338	0.161	0.017	19.807	12.6	non_coding	NA
11_57190264_C_T	rs1943488	0.073	0.998	-0.029	0.005	7.736	-0.149	0.029	6.501	12.6	non_coding	NA
6_34792107_G_C	rs6934662	0.324	0.997	0.021	0.003	12.421	0.104	0.016	9.912	12.6	non_coding	NA
2_141605904_C_T	rs16855061	0.074	1	-0.028	0.005	7.406	-0.133	0.029	5.384	12.59	non_coding	NA
6_108656460_T_C	rs9400239	0.647	1	0.018	0.003	9.662	0.099	0.016	9.369	12.58	non_coding	NA
3_186024583_G_C	rs4686721	0.494	0.986	0.015	0.003	7.37	0.079	0.015	6.588	12.57	non_coding	NA
6_50561831_T_C	rs9296635	0.065	0.986	0.042	0.006	13.945	0.222	0.031	12.142	12.56	non_coding	NA
20_52196873_T_C	rs11697230	0.262	1	-0.017	0.003	7.614	-0.099	0.017	8.049	12.55	non_coding	NA
3_136819074_C_T	rs1400263	0.694	0.985	0.016	0.003	7.469	0.089	0.017	7.097	12.55	non_coding	NA
7_76707571_T_C	rs34856074	0.318	1	0.017	0.003	8.161	0.079	0.016	5.952	12.55	non_coding	NA
16_20243154_G_C	rs12598578	0.175	0.999	-0.032	0.004	18.84	-0.175	0.02	17.731	12.54	non_coding	NA
11_47409048_G_A	rs11039225	0.343	0.998	-0.019	0.003	11.1	-0.099	0.016	9.192	12.53	non_coding	NA
1_203522264_T_G	rs4971212	0.227	0.906	0.02	0.003	8.135	0.093	0.019	6.005	12.52	non_coding	NA
5_64660481_A_G	rs17453744	0.462	0.999	0.015	0.003	7.331	0.065	0.015	4.744	12.52	non_coding	NA
9_101115482_T_C	rs2993811	0.439	0.999	-0.015	0.003	7.778	-0.08	0.015	6.778	12.52	non_coding	NA
2_180636931_G_A	rs60120315	0.504	0.997	-0.016	0.003	8.23	-0.081	0.015	6.98	12.51	non_coding	NA
13_58819256_T_C	rs7990810	0.81	0.993	-0.02	0.003	8.323	-0.11	0.019	7.956	12.5	non_coding	NA
1_72117692_T_A	rs1385912	0.453	0.999	-0.024	0.003	17.57	-0.128	0.015	16.386	12.49	non_coding	NA
19_45677156_G_T	rs34783010	0.241	1	-0.025	0.003	15.224	-0.136	0.018	13.914	12.49	non_coding	NA
18_65735546_A_G	rs1573372	0.168	1	0.02	0.004	7.857	0.108	0.02	6.973	12.48	non_coding	NA
15_67700245_A_G	rs4363822	0.658	0.999	0.023	0.003	15.421	0.126	0.016	14.517	12.47	non_coding	NA
9_100322278_A_C	rs10117799	0.402	0.983	0.016	0.003	8.498	0.088	0.016	7.716	12.47	non_coding	NA
16_29981787_C_G	rs11642046	0.469	0.996	0.016	0.003	8.659	0.09	0.015	8.551	12.46	non_coding	NA
17_36700027_T_C	rs11650542	0.278	0.919	-0.019	0.003	8.756	-0.096	0.018	7.293	12.46	non_coding	NA
2_24570834_A_G	rs62142286	0.255	0.999	-0.022	0.003	12.324	-0.108	0.017	9.187	12.45	non_coding	NA
2_24901479_G_A	rs6545806	0.391	0.999	0.034	0.003	34.582	0.165	0.016	25.689	12.43	non_coding	NA
22_40267399_G_A	rs1074663	0.396	0.998	0.016	0.003	8.426	0.083	0.015	7.094	12.43	non_coding	NA
1_177925152_T_C	rs506589	0.152	0.998	0.066	0.004	67.507	0.334	0.021	55.797	12.42	non_coding	NA
17_36657926_G_A	rs4796235	0.476	0.953	-0.017	0.003	9.255	-0.086	0.016	7.486	12.42	non_coding	NA
8_75883689_G_A	rs67130269	0.314	1	-0.027	0.003	19.361	-0.134	0.016	15.626	12.41	non_coding	NA
13_58873375_A_G	rs1333426	0.128	1	0.024	0.004	8.555	0.134	0.023	8.508	12.4	non_coding	NA
17_36646020_A_C	rs3815053	0.477	0.942	-0.016	0.003	8.371	-0.084	0.016	7.125	12.4	non_coding	NA
2_236211243_C_T	rs1377448	0.215	0.999	0.019	0.003	7.738	0.099	0.019	7.034	12.4	non_coding	NA
5_154166027_C_G	rs4958361	0.569	0.998	-0.015	0.003	7.597	-0.085	0.015	7.537	12.4	non_coding	NA
1_109424482_C_A	rs10858096	0.469	0.978	-0.02	0.003	12.587	-0.101	0.015	10.219	12.39	non_coding	NA
18_60196554_A_G	rs35087079	0.014	0.894	0.081	0.012	10.513	0.401	0.068	8.377	12.39	non_coding	NA
17_36938409_G_T	rs185003058	0.044	0.94	-0.051	0.007	13.042	-0.246	0.038	9.968	12.38	non_coding	NA
6_34816327_G_T	rs1543559	0.323	0.997	0.021	0.003	12.702	0.106	0.016	10.157	12.38	non_coding	NA
20_52375303_G_A	rs35387498	0.168	0.99	-0.02	0.004	7.368	-0.116	0.02	7.939	12.37	non_coding	NA
13_27406370_T_G	rs9581843	0.194	0.998	0.021	0.003	8.88	0.107	0.019	7.705	12.36	non_coding	NA
9_123860745_C_T	rs617162	0.249	1	0.019	0.003	8.659	0.102	0.017	8.195	12.35	non_coding	NA
6_34242054_C_T	rs114476612	0.038	0.995	-0.04	0.007	8.032	-0.235	0.04	8.572	12.34	non_coding	NA
11_47629441_C_T	rs3817334	0.436	1	0.022	0.003	15.02	0.106	0.015	11.447	12.33	non_coding	NA
14_72935766_T_C	rs61365507	0.227	0.996	0.019	0.003	8.354	0.09	0.018	6.191	12.33	non_coding	NA
3_77601648_T_C	rs1666125	0.525	0.988	-0.017	0.003	9.494	-0.083	0.015	7.214	12.32	non_coding	NA
7_77082004_T_A	rs146011609	0.267	0.985	-0.03	0.003	21.916	-0.154	0.017	18.31	12.32	non_coding	NA
1_72114828_A_T	rs1486095	0.161	0.999	-0.026	0.004	12.021	-0.142	0.021	11.18	12.3	non_coding	NA
14_29160250_A_G	rs10483349	0.216	0.998	-0.02	0.003	8.666	-0.097	0.018	6.906	12.29	non_coding	NA
1_109489809_T_G	rs41279732	0.137	0.972	0.031	0.004	14.256	0.156	0.022	11.487	12.28	non_coding	NA
11_57254923_C_T	rs656366	0.063	0.996	-0.034	0.006	8.979	-0.176	0.031	7.775	12.28	non_coding	NA
13_58853074_G_C	rs7329642	0.805	0.993	-0.021	0.003	8.931	-0.113	0.019	8.496	12.28	non_coding	NA
16_19923500_A_G	rs28406841	0.169	1	-0.028	0.004	14.303	-0.131	0.02	10.033	12.28	non_coding	NA
22_40183419_C_T	rs7290804	0.604	0.996	-0.016	0.003	8.554	-0.084	0.015	7.164	12.28	non_coding	NA
8_76274775_T_C	rs7845313	0.581	1	0.022	0.003	14.884	0.113	0.015	12.773	12.28	non_coding	NA
11_28646393_C_T	rs4372430	0.409	0.994	-0.02	0.003	12.091	-0.097	0.015	9.406	12.27	non_coding	NA
6_50823879_A_G	rs552393576	0.104	0.992	-0.032	0.004	11.834	-0.16	0.025	9.842	12.27	non_coding	NA
1_71922494_T_G	rs11209869	0.131	0.998	-0.028	0.004	11.567	-0.151	0.022	10.775	12.26	non_coding	NA
13_57724277_A_G	rs9316943	0.326	0.993	-0.02	0.003	11.588	-0.11	0.016	10.905	12.26	non_coding	NA
8_75990595_A_G	rs67738636	0.348	0.998	-0.026	0.003	19.589	-0.132	0.016	15.955	12.26	non_coding	NA
11_64639947_G_A	rs11231845	0.659	0.999	0.017	0.003	8.546	0.086	0.016	7.145	12.25	non_coding	NA
17_67880361_G_C	rs35243555	0.211	0.999	0.018	0.003	7.558	0.091	0.019	6.076	12.25	non_coding	NA
4_61662453_A_G	rs13124636	0.069	0.989	-0.032	0.005	8.477	-0.178	0.03	8.494	12.25	non_coding	NA
10_75557961_T_C	rs3012056	0.696	0.982	-0.017	0.003	7.916	-0.093	0.017	7.665	12.23	non_coding	NA
12_39036246_A_C	rs11170468	0.209	0.998	-0.02	0.003	8.809	-0.102	0.019	7.363	12.23	non_coding	NA
15_67829090_T_A	rs28539889	0.145	0.994	-0.035	0.004	18.918	-0.193	0.022	18.406	12.23	non_coding	NA
16_29920578_G_A	rs4407079	0.546	0.974	0.015	0.003	7.608	0.088	0.015	7.879	12.23	non_coding	NA
8_76119782_A_G	rs1993620	0.701	0.983	0.024	0.003	15.678	0.123	0.017	12.94	12.22	non_coding	NA
13_58876629_A_C	rs1340567	0.128	1	0.024	0.004	8.533	0.134	0.023	8.479	12.19	non_coding	NA
7_76626135_G_A	rs1064143	0.505	0.971	0.015	0.003	7.654	0.078	0.015	6.368	12.19	non_coding	NA
7_77053255_C_T	rs78326383	0.171	0.906	0.038	0.004	23.519	0.195	0.021	19.486	12.18	non_coding	NA
16_20192800_T_G	rs74014409	0.124	0.971	-0.03	0.004	12.076	-0.155	0.023	10.499	12.17	non_coding	NA
3_131900535_T_C	rs9872712	0.219	0.998	0.02	0.003	9.023	0.109	0.018	8.559	12.17	non_coding	NA
3_50150357_G_T	rs2526397	0.323	1	0.016	0.003	7.754	0.076	0.016	5.524	12.17	non_coding	NA
8_25795280_G_A	rs4872364	0.353	0.998	0.016	0.003	7.85	0.094	0.016	8.522	12.16	non_coding	NA
1_96724663_A_T	rs1032541	0.28	1	0.016	0.003	7.328	0.096	0.017	7.926	12.15	non_coding	NA
14_93508150_A_T	rs28821197	0.578	0.996	0.018	0.003	10.718	0.107	0.015	11.599	12.15	non_coding	NA
5_88194959_T_C	rs33701	0.222	0.998	-0.019	0.003	8.287	-0.104	0.018	7.872	12.15	non_coding	NA
6_34730369_A_T	rs2814954	0.25	0.994	0.025	0.003	15.475	0.13	0.018	12.862	12.15	non_coding	NA
7_76385264_G_A	rs11767818	0.158	0.996	0.021	0.004	8.029	0.102	0.021	6.074	12.15	non_coding	NA
9_101179324_G_A	rs10819909	0.37	0.997	-0.017	0.003	8.946	-0.094	0.016	8.606	12.15	non_coding	NA
11_28603810_A_T	rs11030384	0.435	0.998	-0.022	0.003	14.797	-0.106	0.015	11.451	12.14	non_coding	NA
17_36698341_A_G	rs7213767	0.28	0.912	-0.018	0.003	8.154	-0.093	0.018	6.857	12.14	non_coding	NA
5_154156297_G_A	rs1346482	0.534	0.997	-0.015	0.003	7.564	-0.083	0.015	7.304	12.14	non_coding	NA
6_50896134_T_C	rs9395634	0.449	0.998	0.017	0.003	9.32	0.088	0.015	8.034	12.14	non_coding	NA
2_24894671_T_C	rs77969210	0.076	0.995	0.032	0.005	9.384	0.144	0.029	6.279	12.12	non_coding	NA
7_76580142_A_G	rs17718122	0.255	0.975	0.02	0.003	9.645	0.101	0.018	8.045	12.11	non_coding	NA
9_117637809_G_A	rs7032255	0.42	0.998	-0.022	0.003	15.309	-0.122	0.015	14.675	12.11	non_coding	NA
8_75505238_C_A	rs2943607	0.177	1	0.02	0.004	7.76	0.084	0.02	4.626	12.1	non_coding	NA
1_109587408_A_G	rs116831366	0.045	0.958	0.088	0.007	38.788	0.431	0.037	30.011	12.09	non_coding	NA
6_42665630_A_G	rs16895923	0.176	0.999	-0.02	0.004	7.808	-0.104	0.02	6.695	12.08	non_coding	NA
11_64593151_G_A	rs576076	0.281	0.998	-0.017	0.003	7.58	-0.087	0.017	6.676	12.07	non_coding	NA
11_64710848_C_T	rs480617	0.72	0.999	0.018	0.003	8.791	0.096	0.017	7.899	12.07	non_coding	NA
2_58695786_T_G	rs35881094	0.483	0.993	-0.023	0.003	16.311	-0.122	0.015	14.875	12.07	non_coding	NA
10_75523905_G_A	rs10824314	0.3	0.991	0.016	0.003	7.41	0.091	0.017	7.334	12.06	non_coding	NA
13_58112388_A_T	rs34500367	0.206	0.992	-0.024	0.003	12.539	-0.132	0.019	11.798	12.06	non_coding	NA
15_67667126_T_C	rs8032675	0.658	1	0.023	0.003	15.045	0.124	0.016	14.224	12.06	non_coding	NA
2_24894668_T_C	rs10175064	0.313	0.998	0.027	0.003	19.852	0.134	0.016	15.617	12.05	non_coding	NA
2_58753929_G_T	rs10193538	0.563	1	0.024	0.003	17.272	0.125	0.015	15.51	12.05	non_coding	NA
3_81817084_C_A	rs7631052	0.375	0.999	0.016	0.003	7.796	0.081	0.016	6.646	12.05	non_coding	NA
1_72178433_C_T	rs12036585	0.532	1	0.024	0.003	18.255	0.13	0.015	16.977	12.04	non_coding	NA
9_119370046_G_T	rs1324628	0.595	0.965	-0.016	0.003	7.81	-0.08	0.016	6.516	12.04	non_coding	NA
3_61200821_G_A	rs17064630	0.413	0.999	-0.016	0.003	7.94	-0.077	0.015	6.197	12.03	non_coding	NA
6_50820549_T_C	rs72884921	0.104	0.992	-0.032	0.004	11.834	-0.16	0.025	9.842	12.03	non_coding	NA
6_50494078_A_G	rs140871506	0.07	0.997	0.039	0.005	12.57	0.206	0.03	11.413	12.02	non_coding	NA
1_178059112_C_T	rs115607533	0.027	0.928	0.047	0.009	7.323	0.253	0.048	6.817	12.01	non_coding	NA
1_74538026_G_A	rs12041912	0.588	1	-0.028	0.003	23.529	-0.132	0.015	16.885	12.01	non_coding	NA
16_28951434_G_A	rs12449272	0.399	0.989	-0.016	0.003	8.005	-0.095	0.016	8.953	12.01	non_coding	NA
2_59591512_T_C	rs1861031	0.584	0.976	-0.015	0.003	7.464	-0.077	0.016	6.141	12.01	non_coding	NA
7_76896626_C_T	rs3852325	0.148	0.893	0.032	0.004	14.934	0.164	0.023	12.389	12	non_coding	NA
11_132771851_T_G	rs10894604	0.29	0.997	0.016	0.003	7.5	0.088	0.017	6.871	11.99	non_coding	NA
19_47045898_T_C	rs889171	0.639	0.999	0.016	0.003	7.567	0.072	0.016	5.267	11.99	non_coding	NA
5_87960589_A_G	rs1569186	0.763	0.998	0.018	0.003	7.678	0.1	0.018	7.643	11.99	non_coding	NA
6_50799068_G_A	rs2744489	0.465	0.988	-0.018	0.003	10.283	-0.099	0.015	10.048	11.99	non_coding	NA
9_126698635_A_G	rs10733682	0.492	1	-0.017	0.003	10.074	-0.096	0.015	9.622	11.97	non_coding	NA
2_212658525_T_G	rs6726437	0.454	0.999	-0.015	0.003	7.785	-0.081	0.015	7.015	11.96	non_coding	NA
2_236241668_T_C	rs6431443	0.298	0.997	0.016	0.003	7.374	0.084	0.017	6.359	11.96	non_coding	NA
3_136887429_T_C	rs9846691	0.703	0.986	0.017	0.003	7.942	0.092	0.017	7.443	11.96	non_coding	NA
10_75597435_G_A	rs7895309	0.696	0.979	-0.017	0.003	7.895	-0.093	0.017	7.583	11.95	non_coding	NA
17_36900442_G_A	rs79045573	0.066	0.864	-0.047	0.006	15.174	-0.23	0.033	11.674	11.95	non_coding	NA
4_129970855_T_G	rs1995718	0.64	1	-0.017	0.003	8.467	-0.093	0.016	8.411	11.95	non_coding	NA
5_61238155_T_C	rs7443733	0.448	0.997	0.016	0.003	8.322	0.078	0.015	6.534	11.94	non_coding	NA
14_79035329_T_C	rs10135754	0.326	0.994	-0.018	0.003	9.407	-0.093	0.016	8.076	11.93	non_coding	NA
6_34781336_A_G	rs6899938	0.324	0.998	0.021	0.003	12.495	0.105	0.016	9.997	11.92	non_coding	NA
6_34792959_T_C	rs11757370	0.324	0.998	0.021	0.003	12.405	0.104	0.016	9.918	11.92	non_coding	NA
18_60078070_C_T	rs55645784	0.188	1	0.058	0.003	62.4	0.307	0.019	55.93	11.91	non_coding	NA
3_108285418_G_A	rs7649599	0.569	0.999	0.019	0.003	11.297	0.101	0.015	10.426	11.91	non_coding	NA
3_53790109_C_T	rs3774604	0.375	0.995	-0.017	0.003	9.402	-0.083	0.016	6.891	11.9	non_coding	NA
2_140356229_G_A	rs13017246	0.362	0.997	0.016	0.003	7.847	0.079	0.016	6.238	11.89	non_coding	NA
5_154166138_A_T	rs1366219	0.589	0.999	-0.015	0.003	7.804	-0.086	0.015	7.718	11.89	non_coding	NA
5_96352838_A_G	rs35247507	0.271	0.999	0.017	0.003	7.421	0.096	0.017	7.812	11.89	non_coding	NA
14_79465698_G_C	rs17836088	0.239	1	0.021	0.003	10.732	0.106	0.018	8.661	11.88	non_coding	NA
3_53766116_T_C	rs3774574	0.254	0.997	-0.02	0.003	10.073	-0.1	0.017	8.078	11.88	non_coding	NA
8_75973726_C_G	rs9643698	0.386	0.998	-0.025	0.003	19.041	-0.125	0.016	15.094	11.88	non_coding	NA
16_53727000_A_C	rs77276051	0.026	0.943	0.055	0.009	9.527	0.284	0.049	8.098	11.87	non_coding	NA
7_76514388_T_G	rs887911	0.441	0.986	-0.015	0.003	7.438	-0.08	0.015	6.7	11.87	non_coding	NA
1_72285451_C_T	rs3101337	0.622	1	0.03	0.003	26.651	0.163	0.016	24.721	11.85	non_coding	NA
11_47379509_T_G	rs11607981	0.37	0.998	0.023	0.003	15.721	0.114	0.016	12.361	11.85	non_coding	NA
2_25084136_C_T	rs530951	0.48	0.999	-0.028	0.003	24.801	-0.127	0.015	16.132	11.85	non_coding	NA
3_136842583_T_A	rs9849767	0.695	0.985	0.016	0.003	7.462	0.089	0.017	7.076	11.85	non_coding	NA
6_50861758_A_G	rs4715208	0.81	0.998	0.037	0.003	26.066	0.189	0.019	21.875	11.84	non_coding	NA
11_47804538_A_C	rs11039402	0.411	1	-0.017	0.003	8.882	-0.08	0.015	6.629	11.83	non_coding	NA
14_93236286_A_G	rs11626499	0.211	0.997	-0.021	0.003	9.667	-0.115	0.019	9.175	11.83	non_coding	NA
11_28658596_T_C	rs2356013	0.383	0.999	-0.02	0.003	12.034	-0.1	0.016	9.834	11.81	non_coding	NA
11_64681751_G_A	rs11602411	0.165	0.999	-0.02	0.004	7.726	-0.108	0.02	6.987	11.81	non_coding	NA
2_24907565_C_T	rs11683748	0.304	1	0.026	0.003	17.449	0.126	0.016	13.689	11.81	non_coding	NA
4_129966474_C_A	rs1995721	0.64	1	-0.017	0.003	8.463	-0.093	0.016	8.411	11.81	non_coding	NA
9_100321312_T_C	rs7854693	0.402	0.983	0.016	0.003	8.498	0.088	0.016	7.716	11.81	non_coding	NA
11_27660049_C_G	rs11030102	0.223	0.999	0.019	0.003	8.243	0.092	0.018	6.335	11.8	non_coding	NA
6_50714763_G_A	rs3765305	0.11	0.973	0.042	0.004	21.459	0.221	0.025	18.502	11.79	non_coding	NA
8_75906979_G_A	rs2891363	0.313	1	-0.027	0.003	19.163	-0.132	0.016	15.346	11.79	non_coding	NA
6_50463965_A_G	rs116080667	0.071	1	0.038	0.005	12.192	0.202	0.029	11.103	11.78	non_coding	NA
1_190303846_G_A	rs10920691	0.501	0.994	-0.015	0.003	7.94	-0.083	0.015	7.261	11.77	non_coding	NA
15_67673356_A_G	rs16951105	0.159	0.996	-0.03	0.004	15.499	-0.166	0.021	14.869	11.77	non_coding	NA
3_94304117_C_T	rs1598218	0.578	0.998	-0.015	0.003	7.524	-0.076	0.015	6.18	11.77	non_coding	NA
18_65751441_C_A	rs7241634	0.36	0.996	0.016	0.003	7.656	0.088	0.016	7.573	11.76	non_coding	NA
2_140300248_C_T	rs10186173	0.359	1	0.017	0.003	8.381	0.082	0.016	6.712	11.76	non_coding	NA
11_27666739_A_T	rs4517468	0.696	1	-0.024	0.003	15.251	-0.119	0.016	12.318	11.75	non_coding	NA
17_67390801_C_T	rs62084079	0.225	1	-0.023	0.003	11.564	-0.117	0.018	10.006	11.75	non_coding	NA
1_109511600_A_G	rs472737	0.292	0.996	0.021	0.003	11.483	0.103	0.017	9.121	11.72	non_coding	NA
1_71950524_C_G	rs17091969	0.129	0.999	-0.028	0.004	11.269	-0.15	0.023	10.573	11.71	non_coding	NA
20_52342419_T_C	rs6063777	0.185	0.986	-0.02	0.003	8.083	-0.12	0.02	9.061	11.7	non_coding	NA
13_27480441_A_C	rs9581865	0.236	0.998	-0.021	0.003	10.332	-0.096	0.018	7.088	11.67	non_coding	NA
18_59208996_G_A	rs9957145	0.192	1	-0.024	0.003	11.276	-0.112	0.019	8.222	11.67	non_coding	NA
6_50942569_T_G	rs62407801	0.248	1	0.04	0.003	37.174	0.215	0.018	33.603	11.67	non_coding	NA
14_79036745_A_T	rs2202168	0.66	0.999	0.017	0.003	8.365	0.086	0.016	7.102	11.66	non_coding	NA
1_72474590_A_G	rs10789340	0.675	0.993	0.024	0.003	15.866	0.133	0.016	15.623	11.65	non_coding	NA
8_76174051_A_C	rs6994771	0.565	0.983	0.021	0.003	13.92	0.111	0.015	12.152	11.65	non_coding	NA
11_28622320_A_G	rs10742197	0.409	0.996	-0.02	0.003	12.66	-0.099	0.015	9.848	11.64	non_coding	NA
5_61190688_A_G	rs159543	0.324	0.997	0.018	0.003	9.054	0.089	0.016	7.431	11.63	non_coding	NA
1_62148781_G_A	rs2666494	0.588	0.996	-0.019	0.003	10.783	-0.096	0.015	9.352	11.61	non_coding	NA
1_177885264_A_G	rs6692651	0.647	0.998	-0.031	0.003	27.589	-0.16	0.016	23.202	11.59	non_coding	NA
10_97946567_T_C	rs511346	0.432	0.987	0.015	0.003	7.328	0.077	0.015	6.325	11.58	non_coding	NA
13_57731871_T_A	rs6650393	0.297	0.989	-0.022	0.003	12.452	-0.115	0.017	11.404	11.58	non_coding	NA
2_58665399_T_C	rs4672254	0.492	0.997	-0.023	0.003	16.166	-0.121	0.015	14.67	11.57	non_coding	NA
17_2287473_T_C	rs441750	0.688	0.997	-0.016	0.003	7.52	-0.084	0.016	6.515	11.56	non_coding	NA
7_93563398_T_C	rs1548457	0.395	0.977	0.016	0.003	7.869	0.078	0.016	6.133	11.56	non_coding	NA
7_93609028_T_A	rs2108164	0.445	0.999	0.017	0.003	9.836	0.087	0.015	8.009	11.55	non_coding	NA
8_76265182_T_C	rs6992260	0.581	1	0.022	0.003	14.859	0.113	0.015	12.748	11.55	non_coding	NA
2_24502595_C_A	rs11125627	0.307	1	-0.018	0.003	9.263	-0.09	0.016	7.392	11.54	non_coding	NA
3_108297064_C_G	rs9829105	0.569	1	0.019	0.003	11.296	0.101	0.015	10.419	11.54	non_coding	NA
11_27520076_T_A	rs6484312	0.185	1	-0.022	0.003	9.207	-0.108	0.02	7.489	11.53	non_coding	NA
7_76752557_T_C	rs38676	0.535	0.969	0.016	0.003	7.781	0.081	0.015	6.797	11.53	non_coding	NA
8_75911039_G_A	rs10808805	0.313	1	-0.027	0.003	19.164	-0.132	0.016	15.346	11.53	non_coding	NA
3_88056210_T_C	rs2735556	0.08	0.998	-0.028	0.005	7.478	-0.146	0.028	6.76	11.52	non_coding	NA
14_93610990_T_C	rs2402317	0.717	0.999	0.022	0.003	13.261	0.127	0.017	13.467	11.51	non_coding	NA
1_109173328_G_A	rs4970824	0.125	0.983	0.023	0.004	7.456	0.104	0.023	5.159	11.49	non_coding	NA
1_178007932_A_G	rs10913494	0.27	0.999	0.021	0.003	11.603	0.115	0.017	10.675	11.49	non_coding	NA
5_171016397_G_T	rs1902792	0.665	1	0.016	0.003	7.553	0.09	0.016	7.704	11.49	non_coding	NA
8_75978547_T_C	rs4735655	0.363	0.999	-0.027	0.003	21.198	-0.136	0.016	17.338	11.49	non_coding	NA
11_47731818_C_T	rs2290851	0.582	0.999	0.016	0.003	8.62	0.077	0.015	6.27	11.48	non_coding	NA
13_27450407_C_T	rs12584061	0.198	0.999	0.021	0.003	8.96	0.105	0.019	7.523	11.48	non_coding	NA
5_88161381_A_G	rs13357105	0.222	0.999	-0.019	0.003	8.316	-0.104	0.018	7.903	11.48	non_coding	NA
6_51862820_G_C	rs7770023	0.389	0.997	0.017	0.003	8.668	0.08	0.016	6.564	11.48	non_coding	NA
2_140256010_T_G	rs13001299	0.451	0.997	0.017	0.003	9.135	0.091	0.015	8.546	11.47	non_coding	NA
2_6004638_A_G	rs1880802	0.441	0.992	-0.017	0.003	8.826	-0.093	0.015	8.954	11.47	non_coding	NA
3_61232621_T_G	rs79569013	0.132	0.994	-0.025	0.004	9.134	-0.119	0.022	6.934	11.47	non_coding	NA
3_8097414_G_A	rs9882450	0.622	0.994	0.016	0.003	8.032	0.088	0.016	7.668	11.47	non_coding	NA
3_94498340_T_C	rs4336117	0.419	1	0.016	0.003	8.382	0.083	0.015	7.095	11.47	non_coding	NA
1_77495104_A_G	rs35038885	0.201	0.997	0.02	0.003	8.703	0.106	0.019	7.641	11.46	non_coding	NA
1_71981811_A_G	rs111711363	0.069	0.996	-0.037	0.005	11.452	-0.2	0.03	10.565	11.45	non_coding	NA
1_72419029_G_A	rs10789339	0.602	0.992	0.015	0.003	7.433	0.087	0.016	7.6	11.45	non_coding	NA
11_57264837_T_C	rs34704777	0.062	0.997	-0.035	0.006	9.287	-0.18	0.031	8.02	11.45	non_coding	NA
14_29080043_A_C	rs7494063	0.228	0.989	-0.019	0.003	8.043	-0.092	0.018	6.421	11.45	non_coding	NA
15_67673282_G_A	rs8035989	0.173	0.996	-0.031	0.004	17.388	-0.168	0.02	16.168	11.45	non_coding	NA
3_53741420_C_T	rs2612028	0.254	0.994	-0.02	0.003	9.8	-0.099	0.017	7.833	11.45	non_coding	NA
5_87653583_T_C	rs79735428	0.043	0.999	0.038	0.007	8.04	0.213	0.037	7.962	11.45	non_coding	NA
8_76274797_T_G	rs7845323	0.581	1	0.022	0.003	14.884	0.113	0.015	12.773	11.45	non_coding	NA
3_88055261_A_C	rs1006896	0.08	0.998	-0.028	0.005	7.478	-0.146	0.028	6.76	11.44	non_coding	NA
5_88144680_G_A	rs11948659	0.231	0.999	-0.018	0.003	7.338	-0.098	0.018	7.264	11.44	non_coding	NA
9_101112765_A_G	rs2987740	0.564	0.992	0.015	0.003	7.697	0.079	0.015	6.632	11.43	non_coding	NA
8_76119426_T_A	rs7006787	0.701	0.984	0.024	0.003	15.637	0.123	0.017	12.908	11.42	non_coding	NA
2_236199762_T_C	rs72617202	0.214	0.998	0.018	0.003	7.62	0.098	0.019	6.891	11.4	non_coding	NA
3_136839803_G_A	rs1569229	0.694	0.985	0.016	0.003	7.462	0.089	0.017	7.09	11.4	non_coding	NA
5_87653772_T_A	rs11747074	0.043	0.999	0.038	0.007	8.04	0.213	0.037	7.961	11.39	non_coding	NA
19_33813998_C_G	rs14810	0.659	0.998	0.021	0.003	12.428	0.115	0.016	12.201	11.38	non_coding	NA
3_81781577_T_G	rs2316037	0.372	0.999	0.015	0.003	7.343	0.078	0.016	6.249	11.38	non_coding	NA
8_76032892_A_T	rs1459184	0.552	0.997	0.026	0.003	21.117	0.133	0.015	17.713	11.38	non_coding	NA
16_20215997_G_A	rs117712677	0.12	0.984	-0.029	0.004	11.541	-0.15	0.024	9.734	11.36	non_coding	NA
5_61432163_T_C	rs10939902	0.497	0.981	-0.019	0.003	11.502	-0.093	0.015	8.978	11.36	non_coding	NA
6_50869037_G_A	rs9381908	0.082	0.999	-0.033	0.005	10.839	-0.171	0.028	9.287	11.36	non_coding	NA
3_108347900_A_C	rs6788744	0.677	0.999	0.018	0.003	9.254	0.096	0.016	8.486	11.35	non_coding	NA
15_66979042_G_T	rs266309	0.245	0.999	0.017	0.003	7.526	0.093	0.018	6.94	11.33	non_coding	NA
11_57249641_C_T	rs78477744	0.063	0.996	-0.034	0.006	8.979	-0.176	0.031	7.775	11.32	non_coding	NA
16_30031356_G_T	rs3814877	0.427	0.998	0.017	0.003	8.864	0.091	0.015	8.479	11.32	non_coding	NA
8_76075387_T_G	rs830468	0.646	0.998	0.026	0.003	19.816	0.131	0.016	15.936	11.32	non_coding	NA
22_40158578_T_C	rs4642036	0.604	0.995	-0.016	0.003	8.489	-0.083	0.016	7.1	11.31	non_coding	NA
7_76924992_G_A	rs67553175	0.164	0.902	0.038	0.004	21.841	0.193	0.022	18.455	11.31	non_coding	NA
1_156080086_C_T	rs61813324	0.146	0.91	0.023	0.004	7.745	0.126	0.023	7.628	11.3	non_coding	NA
7_77082002_G_A	rs144039725	0.267	0.985	-0.03	0.003	21.917	-0.154	0.017	18.31	11.3	non_coding	NA
9_126624581_C_T	rs62578127	0.311	0.995	0.02	0.003	11.473	0.113	0.016	11.239	11.3	non_coding	NA
1_72282161_C_T	rs3101341	0.524	0.988	0.024	0.003	18.558	0.134	0.015	17.86	11.29	non_coding	NA
13_58039046_T_C	rs9634879	0.198	1	-0.024	0.003	11.506	-0.126	0.019	10.556	11.29	non_coding	NA
2_530804_C_T	rs13415127	0.102	0.994	-0.026	0.004	8.156	-0.146	0.025	8.208	11.29	non_coding	NA
6_34667176_A_G	rs2744948	0.245	0.996	0.025	0.003	14.206	0.122	0.018	11.311	11.28	non_coding	NA
1_72116871_T_A	rs2630399	0.161	0.999	-0.026	0.004	12.009	-0.142	0.021	11.181	11.27	non_coding	NA
3_186123835_G_C	rs9863591	0.773	0.996	0.025	0.003	13.737	0.132	0.018	12.505	11.26	non_coding	NA
2_24834185_G_C	rs11689042	0.289	0.996	-0.018	0.003	9.016	-0.085	0.017	6.444	11.24	non_coding	NA
9_6891383_A_G	rs10975875	0.381	0.996	0.017	0.003	8.989	0.084	0.016	7.113	11.24	non_coding	NA
6_51282222_T_A	rs4615388	0.345	0.972	0.02	0.003	11.064	0.101	0.016	9.376	11.23	non_coding	NA
6_50953889_A_T	rs6904450	0.253	0.999	0.039	0.003	35.755	0.21	0.017	32.466	11.21	non_coding	NA
17_2242035_A_G	rs216218	0.69	1	-0.016	0.003	7.751	-0.085	0.016	6.71	11.19	non_coding	NA
2_24518274_A_C	rs62140848	0.255	0.999	-0.023	0.003	12.393	-0.108	0.017	9.232	11.19	non_coding	NA
16_20039336_C_T	rs889203	0.665	1	-0.018	0.003	9.517	-0.089	0.016	7.551	11.18	non_coding	NA
6_63516395_A_C	rs1197898	0.429	0.982	-0.016	0.003	7.858	-0.078	0.015	6.341	11.18	non_coding	NA
11_27645655_T_G	rs925946	0.702	1	-0.023	0.003	14.406	-0.117	0.017	11.798	11.17	non_coding	NA
11_27687416_A_G	rs12790234	0.172	0.999	-0.029	0.004	15.1	-0.15	0.02	13.009	11.17	non_coding	NA
2_692864_C_T	rs12714417	0.224	0.985	-0.018	0.003	7.609	-0.094	0.018	6.514	11.17	non_coding	NA
6_34825991_G_A	rs9469902	0.324	0.998	0.021	0.003	12.428	0.104	0.016	9.939	11.17	non_coding	NA
5_61229383_T_C	rs40506	0.448	0.999	0.016	0.003	8.305	0.078	0.015	6.514	11.16	non_coding	NA
14_93531514_C_T	rs8006333	0.58	0.997	0.018	0.003	10.532	0.107	0.015	11.474	11.15	non_coding	NA
4_79680725_T_C	rs12645453	0.211	0.998	-0.018	0.003	7.506	-0.092	0.019	6.186	11.15	non_coding	NA
11_47673147_C_T	rs4539273	0.594	1	0.017	0.003	8.907	0.078	0.015	6.35	11.13	non_coding	NA
3_131845629_C_T	rs13083519	0.22	0.998	0.02	0.003	8.996	0.11	0.018	8.65	11.13	non_coding	NA
2_530290_C_T	rs13414548	0.102	0.994	-0.026	0.004	8.157	-0.146	0.025	8.209	11.12	non_coding	NA
4_130001682_A_G	rs2968925	0.752	0.997	-0.017	0.003	7.541	-0.099	0.018	7.813	11.12	non_coding	NA
13_27475396_A_G	rs6491211	0.234	1	-0.022	0.003	10.92	-0.1	0.018	7.625	11.11	non_coding	NA
2_212567668_G_A	rs7578094	0.434	0.982	-0.016	0.003	8.487	-0.086	0.015	7.608	11.11	non_coding	NA
7_76623230_G_A	rs1799232	0.517	0.973	0.016	0.003	8.552	0.084	0.015	7.254	11.11	non_coding	NA
7_93640055_G_A	rs10224397	0.447	0.998	0.017	0.003	9.354	0.085	0.015	7.628	11.11	non_coding	NA
13_40191467_G_A	rs9532510	0.255	0.993	0.018	0.003	7.791	0.1	0.017	8.073	11.1	non_coding	NA
17_36642729_T_G	rs211988	0.556	0.908	-0.017	0.003	8.523	-0.09	0.016	7.706	11.1	non_coding	NA
2_59631291_A_G	rs4671349	0.6	0.992	-0.015	0.003	7.444	-0.077	0.016	6.209	11.1	non_coding	NA
2_24485527_T_A	rs2584920	0.263	0.998	-0.024	0.003	13.747	-0.115	0.017	10.498	11.09	non_coding	NA
7_77111959_G_T	rs10234515	0.33	0.964	-0.02	0.003	11.519	-0.105	0.016	9.736	11.09	non_coding	NA
2_199410422_T_C	rs76822045	0.051	0.964	0.037	0.006	8.544	0.21	0.035	8.717	11.08	non_coding	NA
12_115636659_T_A	rs12231583	0.389	0.998	0.015	0.003	7.399	0.071	0.016	5.277	11.07	non_coding	NA
6_50907109_T_C	rs9381913	0.449	0.997	0.017	0.003	9.327	0.088	0.015	8.043	11.07	non_coding	NA
9_117612630_T_C	rs1013985	0.498	1	-0.021	0.003	14.58	-0.117	0.015	13.883	11.07	non_coding	NA
13_57876325_T_C	rs9569770	0.308	1	-0.02	0.003	11.173	-0.111	0.016	10.984	11.06	non_coding	NA
6_50942778_T_C	rs16880876	0.082	0.994	-0.033	0.005	10.427	-0.168	0.028	8.876	11.06	non_coding	NA
7_76975044_T_C	rs62473710	0.831	0.909	-0.039	0.004	23.819	-0.196	0.021	19.694	11.06	non_coding	NA
6_50887923_C_T	rs2817338	0.896	0.998	0.031	0.004	11.718	0.156	0.025	9.479	11.05	non_coding	NA
6_50979582_T_C	rs4082052	0.418	0.999	0.023	0.003	16.849	0.12	0.015	14.203	11.05	non_coding	NA
6_63511964_A_C	rs1744146	0.429	0.983	-0.016	0.003	7.842	-0.078	0.015	6.299	11.05	non_coding	NA
14_93295816_C_T	rs2273639	0.296	0.998	-0.022	0.003	13.595	-0.125	0.017	13.354	11.04	non_coding	NA
3_186041381_T_C	rs73178149	0.158	0.998	0.022	0.004	8.41	0.114	0.021	7.343	11.04	non_coding	NA
1_49845782_G_A	rs4926833	0.603	0.998	-0.016	0.003	8.085	-0.081	0.015	6.746	11.01	non_coding	NA
3_186108757_G_A	rs869401	0.761	0.992	0.022	0.003	10.931	0.12	0.018	10.805	11.01	non_coding	NA
8_76378940_C_G	rs2891365	0.67	0.995	0.02	0.003	11.896	0.108	0.016	10.614	11.01	non_coding	NA
14_32798389_T_C	rs12889394	0.316	0.997	0.016	0.003	7.385	0.078	0.016	5.778	11	non_coding	NA
14_72894562_G_A	rs3814864	0.347	0.99	0.016	0.003	8.143	0.08	0.016	6.27	11	non_coding	NA
2_24957024_C_T	rs77483992	0.115	1	-0.027	0.004	9.888	-0.112	0.024	5.648	11	non_coding	NA
2_25240614_G_A	rs2289195	0.476	1	-0.016	0.003	8.881	-0.074	0.015	5.907	11	non_coding	NA
6_50817584_G_T	rs3756919	0.08	0.999	-0.033	0.005	10.409	-0.171	0.028	8.987	11	non_coding	NA
3_85789341_C_T	rs2875528	0.108	0.999	-0.024	0.004	7.552	-0.125	0.024	6.495	10.99	non_coding	NA
8_117850822_T_C	rs11781699	0.255	0.997	0.02	0.003	9.956	0.107	0.017	9.151	10.99	non_coding	NA
14_72941148_T_C	rs11621489	0.227	0.998	0.019	0.003	8.37	0.09	0.018	6.216	10.98	non_coding	NA
1_96723732_T_A	rs3762410	0.28	1	0.016	0.003	7.328	0.096	0.017	7.926	10.97	non_coding	NA
11_47415852_C_T	rs2293578	0.345	0.998	0.024	0.003	15.952	0.116	0.016	12.544	10.97	non_coding	NA
6_50846016_T_C	rs62405437	0.256	1	0.039	0.003	35.99	0.208	0.017	32.381	10.96	non_coding	NA
6_50998584_C_A	rs283549	0.526	0.998	0.019	0.003	12.101	0.093	0.015	9.046	10.95	non_coding	NA
2_59597767_A_G	rs2539705	0.631	0.979	-0.016	0.003	7.77	-0.082	0.016	6.682	10.93	non_coding	NA
6_34799619_A_C	rs9469891	0.324	0.998	0.021	0.003	12.405	0.104	0.016	9.918	10.91	non_coding	NA
5_88209412_G_C	rs33707	0.222	0.997	-0.019	0.003	8.538	-0.105	0.018	8.08	10.9	non_coding	NA
6_34747984_A_G	rs912716	0.324	0.998	0.021	0.003	12.479	0.105	0.016	9.983	10.9	non_coding	NA
13_58581411_T_C	rs79489667	0.19	0.994	0.019	0.003	7.622	0.103	0.019	6.98	10.89	non_coding	NA
22_40162060_T_C	rs12484438	0.365	0.996	-0.019	0.003	10.417	-0.094	0.016	8.712	10.89	non_coding	NA
15_67828306_T_C	rs922494	0.159	0.994	-0.036	0.004	21.243	-0.194	0.021	20.04	10.88	non_coding	NA
12_49802611_T_C	rs729281	0.519	0.997	0.033	0.003	32.502	0.171	0.015	28.446	10.87	non_coding	NA
15_67774391_T_C	rs28626095	0.173	0.998	-0.033	0.004	19.118	-0.176	0.02	17.799	10.87	non_coding	NA
10_75565297_G_A	rs1074559	0.696	0.982	-0.017	0.003	7.919	-0.093	0.017	7.667	10.86	non_coding	NA
3_136854447_G_A	rs9865545	0.695	0.985	0.016	0.003	7.461	0.089	0.017	7.075	10.85	non_coding	NA
1_71934499_A_G	rs2801336	0.131	0.999	-0.028	0.004	11.574	-0.151	0.022	10.783	10.84	non_coding	NA
10_75571648_G_C	rs12761720	0.696	0.982	-0.017	0.003	7.916	-0.093	0.017	7.665	10.84	non_coding	NA
6_34653693_A_G	rs2744954	0.177	1	0.028	0.004	14.911	0.141	0.02	11.946	10.84	non_coding	NA
11_8508671_A_G	rs67257872	0.484	0.998	-0.016	0.003	8.261	-0.081	0.015	7.049	10.83	non_coding	NA
15_67771401_G_T	rs28376010	0.152	0.995	-0.036	0.004	20.437	-0.193	0.021	19.062	10.83	non_coding	NA
16_53603976_G_C	rs16952362	0.143	0.999	0.035	0.004	18.681	0.173	0.022	14.744	10.83	non_coding	NA
3_136847139_T_A	rs9847548	0.695	0.985	0.016	0.003	7.46	0.089	0.017	7.075	10.82	non_coding	NA
3_136902875_A_C	rs4678452	0.703	0.985	0.017	0.003	7.988	0.093	0.017	7.531	10.81	non_coding	NA
1_109506835_G_A	rs41301283	0.107	0.992	0.04	0.004	19.126	0.2	0.025	15.242	10.79	non_coding	NA
6_50411004_C_T	rs4391262	0.088	0.999	0.028	0.005	8.061	0.143	0.027	7.003	10.79	non_coding	NA
8_76093065_G_T	rs10086934	0.538	1	0.024	0.003	17.886	0.117	0.015	13.86	10.79	non_coding	NA
1_72278461_G_A	rs3101340	0.467	0.992	-0.024	0.003	18.328	-0.135	0.015	17.987	10.77	non_coding	NA
3_131827988_C_A	rs9838870	0.219	0.999	0.02	0.003	8.992	0.109	0.018	8.626	10.77	non_coding	NA
3_61276475_A_G	rs815710	0.432	1	-0.017	0.003	9.742	-0.086	0.015	7.658	10.77	non_coding	NA
5_170861918_A_G	rs11749349	0.704	0.999	0.017	0.003	8.421	0.098	0.017	8.456	10.76	non_coding	NA
11_28641571_A_G	rs2356017	0.383	0.995	-0.02	0.003	12.079	-0.1	0.016	9.879	10.75	non_coding	NA
1_190207129_A_G	rs1819497	0.503	0.996	-0.015	0.003	7.68	-0.08	0.015	6.899	10.74	non_coding	NA
17_36705562_G_C	rs8079622	0.277	0.919	-0.019	0.003	8.907	-0.097	0.018	7.399	10.74	non_coding	NA
17_67391930_A_G	rs62084082	0.225	1	-0.022	0.003	11.47	-0.117	0.018	9.931	10.74	non_coding	NA
3_136819133_G_A	rs1400262	0.694	0.984	0.016	0.003	7.591	0.09	0.017	7.215	10.74	non_coding	NA
2_615627_C_T	rs7559547	0.83	1	0.069	0.004	82.233	0.349	0.02	66.007	10.73	non_coding	NA
1_108548615_C_T	rs77874668	0.028	0.933	0.052	0.009	8.799	0.271	0.048	7.789	10.71	non_coding	NA
11_57294643_C_T	rs71484437	0.082	1	-0.028	0.005	7.95	-0.148	0.028	7.111	10.71	non_coding	NA
1_72424195_T_C	rs2815766	0.163	0.996	-0.026	0.004	12.111	-0.14	0.021	11.001	10.7	non_coding	NA
1_72464952_T_C	rs12035763	0.605	0.993	0.016	0.003	8.516	0.092	0.016	8.55	10.69	non_coding	NA
10_75570250_A_G	rs1430338	0.697	0.981	-0.017	0.003	7.614	-0.091	0.017	7.381	10.68	non_coding	NA
2_58679576_A_G	rs987974	0.488	0.997	-0.023	0.003	16.007	-0.12	0.015	14.487	10.68	non_coding	NA
6_50591766_G_A	rs6928453	0.065	0.985	0.043	0.006	13.96	0.222	0.031	12.165	10.68	non_coding	NA
1_72480645_G_A	rs782211	0.163	0.999	-0.026	0.004	11.847	-0.137	0.02	10.64	10.67	non_coding	NA
11_57345990_C_T	rs71484445	0.059	1	-0.032	0.006	7.552	-0.165	0.032	6.506	10.66	non_coding	NA
12_49857326_A_G	rs7310206	0.733	0.993	0.034	0.003	28.575	0.185	0.017	26.139	10.66	non_coding	NA
2_24852005_T_C	rs6545758	0.297	0.988	0.024	0.003	14.64	0.116	0.017	11.414	10.66	non_coding	NA
19_47107122_A_G	rs4804026	0.679	0.998	0.028	0.003	21.906	0.14	0.016	17.095	10.64	non_coding	NA
4_79683079_C_G	rs62297311	0.211	0.997	-0.018	0.003	7.512	-0.092	0.019	6.19	10.64	non_coding	NA
5_88030884_G_A	rs1560302	0.763	1	0.018	0.003	7.802	0.101	0.018	7.826	10.64	non_coding	NA
1_72052737_A_T	rs12354124	0.423	1	-0.018	0.003	10.495	-0.101	0.015	10.374	10.63	non_coding	NA
3_108297586_A_T	rs9867495	0.569	1	0.019	0.003	11.298	0.101	0.015	10.421	10.63	non_coding	NA
11_65873435_C_T	rs7940691	0.68	0.993	-0.017	0.003	8.525	-0.094	0.016	8.187	10.62	non_coding	NA
2_619056_G_A	rs5016125	0.667	0.998	0.032	0.003	28.274	0.152	0.016	20.47	10.62	non_coding	NA
12_49107615_C_T	rs1274726	0.547	1	-0.015	0.003	7.975	-0.073	0.015	5.807	10.61	non_coding	NA
14_93518123_G_A	rs2146507	0.579	0.997	0.018	0.003	10.514	0.106	0.015	11.44	10.61	non_coding	NA
9_117643731_C_T	rs12001662	0.49	0.996	-0.023	0.003	16.436	-0.126	0.015	15.899	10.59	non_coding	NA
17_67886056_A_G	rs4318247	0.211	0.999	0.018	0.003	7.555	0.091	0.019	6.074	10.58	non_coding	NA
3_136952662_A_T	rs835648	0.718	0.984	0.017	0.003	7.436	0.092	0.017	7.164	10.58	non_coding	NA
1_177994436_C_A	rs10913483	0.121	0.999	0.029	0.004	11.684	0.152	0.023	10.206	10.57	non_coding	NA
3_61273862_A_G	rs12638466	0.239	0.998	-0.018	0.003	7.601	-0.087	0.018	5.967	10.57	non_coding	NA
8_75717013_A_T	rs2588786	0.297	1	-0.027	0.003	18.662	-0.134	0.017	15.249	10.57	non_coding	NA
1_72285502_T_C	rs3101336	0.622	1	0.03	0.003	26.622	0.163	0.016	24.697	10.56	non_coding	NA
3_94491489_A_G	rs507680	0.419	1	0.016	0.003	8.382	0.083	0.015	7.095	10.56	non_coding	NA
1_109571882_C_T	rs144376234	0.069	0.998	0.086	0.005	58.058	0.427	0.03	45.359	10.55	non_coding	NA
2_25078886_A_T	rs478222	0.48	1	-0.028	0.003	24.675	-0.126	0.015	16.028	10.54	non_coding	NA
1_177898473_G_A	rs6663622	0.647	0.998	-0.031	0.003	27.479	-0.16	0.016	23.051	10.53	non_coding	NA
13_53497660_C_A	rs2770060	0.361	1	0.016	0.003	7.706	0.087	0.016	7.466	10.52	non_coding	NA
1_109734239_T_C	rs1055259	0.17	1	0.025	0.004	11.562	0.115	0.02	7.93	10.51	non_coding	NA
16_20026643_C_T	rs4780273	0.658	0.998	-0.017	0.003	8.361	-0.083	0.016	6.731	10.51	non_coding	NA
3_131919289_T_A	rs1225057	0.22	0.996	0.02	0.003	8.757	0.107	0.018	8.312	10.51	non_coding	NA
6_169954790_C_T	rs987889120	0.061	0.791	0.037	0.006	8.065	0.211	0.036	8.457	10.5	non_coding	NA
11_64650787_T_C	rs555456	0.659	0.999	0.017	0.003	8.566	0.086	0.016	7.168	10.49	non_coding	NA
18_60115879_A_G	rs8092668	0.191	0.999	0.059	0.003	66.379	0.315	0.019	59.405	10.49	non_coding	NA
2_236201678_C_T	rs10929164	0.215	0.998	0.019	0.003	7.715	0.099	0.019	7.02	10.49	non_coding	NA
9_101154820_A_T	rs4333671	0.457	0.999	-0.016	0.003	8.147	-0.085	0.015	7.703	10.49	non_coding	NA
1_50096212_C_T	rs11806190	0.588	0.999	-0.015	0.003	7.712	-0.078	0.015	6.377	10.48	non_coding	NA
11_57268129_G_A	rs2851723	0.062	0.997	-0.035	0.006	9.293	-0.18	0.031	8.026	10.48	non_coding	NA
17_67077602_T_C	rs117976883	0.06	0.995	-0.031	0.006	7.374	-0.171	0.032	7.027	10.48	non_coding	NA
1_109214673_G_A	rs4970829	0.128	0.991	0.026	0.004	9.504	0.115	0.023	6.311	10.47	non_coding	NA
1_96786520_A_G	rs661203	0.28	0.998	0.017	0.003	7.456	0.097	0.017	8.082	10.47	non_coding	NA
6_50692098_T_C	rs646141	0.083	0.978	0.046	0.005	19.625	0.241	0.028	17.423	10.47	non_coding	NA
13_58859676_T_C	rs9538236	0.128	1	0.024	0.004	8.664	0.135	0.023	8.65	10.46	non_coding	NA
17_2265215_G_C	rs216176	0.688	0.999	-0.016	0.003	7.503	-0.084	0.016	6.497	10.46	non_coding	NA
13_58079231_C_T	rs12866015	0.205	0.994	-0.024	0.003	12.581	-0.132	0.019	11.712	10.45	non_coding	NA
14_29208521_T_C	rs1811859	0.739	0.991	0.021	0.003	11.051	0.104	0.017	8.727	10.45	non_coding	NA
18_65763104_G_A	rs2276190	0.364	0.999	0.016	0.003	7.697	0.087	0.016	7.51	10.45	non_coding	NA
6_50800349_C_A	rs2744488	0.465	0.988	-0.018	0.003	10.279	-0.099	0.015	10.045	10.45	non_coding	NA
21_38923117_G_C	rs2410065	0.599	0.997	0.019	0.003	11.784	0.104	0.015	10.868	10.44	non_coding	NA
12_115641343_T_C	rs12227873	0.389	0.999	0.015	0.003	7.312	0.07	0.016	5.216	10.43	non_coding	NA
1_62162003_G_A	rs2481676	0.512	0.999	-0.02	0.003	12.578	-0.101	0.015	10.534	10.42	non_coding	NA
11_64670242_A_C	rs61884411	0.14	0.991	-0.022	0.004	7.799	-0.115	0.022	6.776	10.42	non_coding	NA
5_87485157_C_A	rs326059	0.05	0.992	0.036	0.006	7.943	0.2	0.035	7.959	10.42	non_coding	NA
9_100378755_G_A	rs7047694	0.402	0.978	0.016	0.003	8.387	0.087	0.016	7.538	10.42	non_coding	NA
16_20201475_C_T	rs4238579	0.754	0.979	0.024	0.003	13.039	0.129	0.018	12.403	10.41	non_coding	NA
17_36701494_C_T	rs4796244	0.277	0.919	-0.019	0.003	8.873	-0.097	0.018	7.384	10.41	non_coding	NA
11_8664138_A_C	rs7118611	0.279	0.985	-0.019	0.003	9.758	-0.1	0.017	8.47	10.4	non_coding	NA
6_51582385_T_G	rs2495855	0.075	0.999	-0.037	0.005	11.97	-0.188	0.029	10.213	10.4	non_coding	NA
14_93434263_T_C	rs4900184	0.609	0.996	0.018	0.003	9.682	0.102	0.016	10.31	10.39	non_coding	NA
6_63476480_T_C	rs9353017	0.571	0.983	0.016	0.003	7.77	0.077	0.015	6.202	10.39	non_coding	NA
16_19922189_G_T	rs72771049	0.139	1	-0.031	0.004	15.042	-0.144	0.022	10.332	10.38	non_coding	NA
16_20200260_G_A	rs11644735	0.754	0.979	0.024	0.003	13.042	0.129	0.018	12.404	10.38	non_coding	NA
2_25188027_C_T	rs4665777	0.217	0.998	-0.022	0.003	10.728	-0.09	0.018	5.975	10.38	non_coding	NA
21_38921160_G_T	rs7279192	0.536	1	0.017	0.003	9.66	0.092	0.015	8.928	10.37	non_coding	NA
1_72180167_G_A	rs6699841	0.532	1	0.024	0.003	18.257	0.13	0.015	16.979	10.36	non_coding	NA
16_53787703_A_G	rs7202116	0.442	1	0.085	0.003	214.511	0.455	0.015	195.261	10.36	non_coding	NA
2_512765_G_A	rs13429256	0.104	0.991	-0.027	0.004	8.778	-0.148	0.025	8.586	10.36	non_coding	NA
7_93577063_A_C	rs6975603	0.446	0.999	0.018	0.003	10.041	0.089	0.015	8.24	10.36	non_coding	NA
15_67670425_A_G	rs35395156	0.658	0.999	0.023	0.003	15.41	0.126	0.016	14.523	10.35	non_coding	NA
6_5335748_T_C	rs809962	0.424	0.955	0.016	0.003	8.148	0.091	0.016	8.161	10.34	non_coding	NA
13_58861430_A_T	rs12427548	0.128	1	0.024	0.004	8.574	0.134	0.023	8.532	10.33	non_coding	NA
2_646081_C_T	rs11127489	0.831	0.999	0.07	0.004	83.411	0.349	0.02	66.066	10.33	non_coding	NA
1_109421983_T_C	rs17647543	0.111	1	0.038	0.004	17.725	0.188	0.024	14.039	10.31	non_coding	NA
17_67845900_A_G	rs62084213	0.211	0.997	0.018	0.003	7.537	0.091	0.019	6.043	10.31	non_coding	NA
2_622857_A_G	rs2867124	0.831	0.999	0.071	0.004	84.692	0.353	0.02	67.415	10.3	non_coding	NA
3_50164491_G_T	rs2188151	0.39	0.996	0.017	0.003	8.682	0.075	0.016	5.862	10.3	non_coding	NA
6_34648877_T_A	rs2744959	0.323	0.997	0.021	0.003	12.248	0.103	0.016	9.605	10.3	non_coding	NA
1_96625951_T_A	rs1925834	0.258	0.995	0.017	0.003	7.546	0.102	0.017	8.423	10.29	non_coding	NA
1_96800185_T_C	rs54790	0.281	0.998	0.017	0.003	7.466	0.098	0.017	8.122	10.29	non_coding	NA
10_98009631_T_C	rs577525	0.518	0.983	0.019	0.003	11.179	0.1	0.015	10.264	10.29	non_coding	NA
16_29932046_T_C	rs12919683	0.553	0.976	0.015	0.003	7.651	0.087	0.015	7.747	10.29	non_coding	NA
1_96750571_T_C	rs12568725	0.28	0.998	0.017	0.003	7.418	0.097	0.017	8.049	10.28	non_coding	NA
11_64647639_C_T	rs7128467	0.233	0.999	-0.018	0.003	7.411	-0.09	0.018	6.331	10.27	non_coding	NA
17_67829238_C_T	rs12601921	0.208	0.995	0.018	0.003	7.399	0.092	0.019	6.049	10.27	non_coding	NA
14_93360326_A_G	rs8003519	0.603	0.997	0.017	0.003	9.046	0.101	0.015	10.178	10.24	non_coding	NA
13_58852556_T_C	rs9317019	0.115	0.995	0.025	0.004	8.479	0.14	0.024	8.419	10.23	non_coding	NA
15_61864315_A_C	rs1559673	0.079	1	-0.028	0.005	7.908	-0.17	0.028	8.92	10.22	non_coding	NA
8_75015874_T_G	rs118026143	0.148	1	-0.023	0.004	9.046	-0.108	0.021	6.408	10.22	non_coding	NA
13_40210677_T_G	rs1336486	0.3	1	0.019	0.003	9.614	0.104	0.017	9.521	10.19	non_coding	NA
13_40234230_T_A	rs4943744	0.26	0.993	0.018	0.003	8.383	0.103	0.017	8.581	10.19	non_coding	NA
11_57180173_C_T	rs2077188	0.073	0.997	-0.03	0.005	7.859	-0.15	0.029	6.508	10.18	non_coding	NA
2_236205562_T_G	rs72620807	0.215	1	0.019	0.003	7.744	0.099	0.019	7.058	10.18	non_coding	NA
6_50848141_A_G	rs7750618	0.081	0.999	-0.033	0.005	10.448	-0.169	0.028	8.941	10.18	non_coding	NA
11_28654623_A_G	rs11030402	0.409	0.996	-0.02	0.003	12.115	-0.097	0.015	9.42	10.17	non_coding	NA
2_24907223_C_T	rs7565468	0.304	1	0.026	0.003	17.512	0.126	0.016	13.781	10.15	non_coding	NA
3_53721926_C_G	rs723540	0.237	0.994	-0.018	0.003	8.021	-0.092	0.018	6.54	10.14	non_coding	NA
1_71976335_C_T	rs10518394	0.129	1	-0.027	0.004	11.06	-0.149	0.023	10.354	10.13	non_coding	NA
11_47426946_T_C	rs11600581	0.372	1	0.022	0.003	14.836	0.11	0.016	11.589	10.13	non_coding	NA
2_24964730_C_T	rs4665736	0.569	0.999	-0.031	0.003	29.84	-0.146	0.015	20.767	10.13	non_coding	NA
3_131818190_A_T	rs9855524	0.222	0.998	0.02	0.003	9.013	0.108	0.018	8.442	10.13	non_coding	NA
11_64648431_C_T	rs59739006	0.165	1	-0.02	0.004	7.546	-0.107	0.02	6.837	10.12	non_coding	NA
2_180626608_G_A	rs11894944	0.383	1	0.016	0.003	7.95	0.081	0.016	6.646	10.12	non_coding	NA
3_177195122_A_G	rs12486557	0.599	0.999	-0.016	0.003	8.509	-0.09	0.015	8.281	10.12	non_coding	NA
10_2619004_G_A	rs6601797	0.345	1	0.019	0.003	10.526	0.093	0.016	8.331	10.11	non_coding	NA
3_131901858_A_G	rs369930270	0.219	0.997	0.02	0.003	9.078	0.109	0.018	8.608	10.11	non_coding	NA
16_53774515_G_T	rs72803677	0.043	0.913	0.054	0.007	14.125	0.289	0.039	12.966	10.1	non_coding	NA
2_58668680_T_C	rs7590946	0.493	0.997	-0.023	0.003	16.074	-0.12	0.015	14.613	10.1	non_coding	NA
11_27681641_T_A	rs6484320	0.828	0.999	0.029	0.004	15.175	0.15	0.02	13.075	10.09	non_coding	NA
15_67824062_C_A	rs28675295	0.158	0.994	-0.036	0.004	21.791	-0.197	0.021	20.439	10.09	non_coding	NA
16_72216318_T_G	rs7187517	0.155	0.995	0.021	0.004	7.388	0.115	0.021	7.375	10.07	non_coding	NA
3_42261582_G_T	rs4377469	0.872	1	0.03	0.004	13.182	0.16	0.023	11.787	10.07	non_coding	NA
17_5071758_G_A	rs11078545	0.427	0.998	-0.017	0.003	9.473	-0.088	0.015	7.986	10.06	non_coding	NA
2_28742613_T_C	rs4640348	0.686	0.998	-0.016	0.003	7.303	-0.076	0.016	5.49	10.06	non_coding	NA
1_72420286_G_C	rs7549534	0.602	0.992	0.015	0.003	7.556	0.087	0.016	7.665	10.05	non_coding	NA
1_72461172_A_G	rs61771778	0.163	0.997	-0.026	0.004	11.96	-0.138	0.021	10.775	10.05	non_coding	NA
17_67832594_A_G	rs62084210	0.211	0.996	0.018	0.003	7.543	0.091	0.019	6.051	10.05	non_coding	NA
8_28090270_A_G	rs11779927	0.372	0.996	0.018	0.003	10.374	0.097	0.016	9.215	10.05	non_coding	NA
17_2240166_G_T	rs10852932	0.31	1	0.016	0.003	7.792	0.085	0.016	6.752	10.04	non_coding	NA
6_34589469_C_T	rs2744937	0.176	1	0.028	0.004	14.938	0.141	0.02	11.969	10.04	non_coding	NA
9_100439898_A_G	rs117796861	0.057	1	0.035	0.006	8.74	0.181	0.033	7.566	10.03	non_coding	NA
11_27557399_A_T	rs1013442	0.188	1	-0.022	0.003	10.078	-0.114	0.019	8.338	10.02	non_coding	NA
13_58084866_C_T	rs9569812	0.266	0.994	-0.021	0.003	11.665	-0.113	0.017	10.421	10.02	non_coding	NA
6_108643836_G_A	rs10457180	0.65	0.999	0.018	0.003	9.312	0.097	0.016	9.064	10.02	non_coding	NA
8_76139946_C_T	rs10111918	0.663	0.982	0.022	0.003	13.663	0.113	0.016	11.684	10.02	non_coding	NA
6_50864744_C_A	rs9381907	0.449	1	0.017	0.003	9.376	0.088	0.015	8.088	10.01	non_coding	NA
14_32835328_A_G	rs11156769	0.489	0.996	0.02	0.003	12.568	0.101	0.015	10.487	10	non_coding	NA
7_93459808_G_A	rs7776917	0.471	0.999	0.017	0.003	9.404	0.083	0.015	7.287	9.996	non_coding	NA
13_58165734_C_G	rs1562218	0.239	0.998	-0.018	0.003	7.645	-0.094	0.018	6.958	9.995	non_coding	NA
1_72107680_T_C	rs1486093	0.502	0.999	0.024	0.003	18.545	0.129	0.015	16.785	9.993	non_coding	NA
19_33836850_C_G	rs1102161	0.694	0.987	0.019	0.003	9.953	0.101	0.017	9.108	9.993	non_coding	NA
12_49863312_T_C	rs1965873	0.75	0.998	0.035	0.003	28.682	0.189	0.018	26.417	9.991	non_coding	NA
17_36721251_G_C	rs7342848	0.353	0.942	-0.016	0.003	7.421	-0.082	0.016	6.329	9.991	non_coding	NA
11_64688627_C_T	rs518053	0.659	0.998	0.017	0.003	8.596	0.086	0.016	7.18	9.985	non_coding	NA
6_34198756_T_C	rs114472600	0.038	0.992	-0.042	0.007	8.416	-0.242	0.04	8.998	9.985	non_coding	NA
11_27681933_T_A	rs35038967	0.169	0.999	-0.03	0.004	15.681	-0.153	0.02	13.493	9.982	non_coding	NA
16_19836044_A_G	rs11644759	0.184	1	-0.022	0.003	9.789	-0.102	0.02	6.749	9.98	non_coding	NA
11_8617653_T_C	rs4929923	0.628	1	0.018	0.003	9.618	0.087	0.016	7.665	9.973	non_coding	NA
2_180658228_A_C	rs1528446	0.641	0.998	0.019	0.003	10.69	0.092	0.016	8.259	9.971	non_coding	NA
6_51458237_G_T	rs72902108	0.053	0.998	-0.034	0.006	7.65	-0.171	0.034	6.277	9.969	non_coding	NA
2_58620818_A_G	rs6545694	0.439	0.995	-0.022	0.003	15.501	-0.115	0.015	13.297	9.968	non_coding	NA
13_58008381_A_G	rs12583893	0.197	1	-0.023	0.003	11.307	-0.125	0.019	10.395	9.964	non_coding	NA
2_134884610_A_G	rs4954193	0.534	0.998	-0.016	0.003	8.782	-0.089	0.015	8.274	9.954	non_coding	NA
3_131895751_A_G	rs9816797	0.219	0.999	0.02	0.003	8.947	0.109	0.018	8.505	9.952	non_coding	NA
18_60099280_A_G	rs1539952	0.191	0.999	0.059	0.003	66.513	0.315	0.019	59.5	9.951	non_coding	NA
14_79078137_G_A	rs997842	0.661	0.997	0.017	0.003	8.659	0.087	0.016	7.325	9.943	non_coding	NA
14_93506591_C_G	rs1951719	0.579	0.997	0.018	0.003	10.514	0.106	0.015	11.44	9.943	non_coding	NA
3_53765933_T_C	rs3774573	0.267	0.996	-0.02	0.003	10.205	-0.099	0.017	8.137	9.938	non_coding	NA
13_27409987_A_C	rs9507889	0.704	0.997	0.017	0.003	8.482	0.08	0.017	5.904	9.926	non_coding	NA
11_47419207_G_A	rs2293579	0.344	0.998	-0.019	0.003	11.012	-0.098	0.016	9.139	9.913	non_coding	NA
11_89610945_T_G	rs12289104	0.324	0.988	-0.016	0.003	7.909	-0.088	0.016	7.204	9.894	non_coding	NA
11_64656897_G_A	rs11231848	0.233	1	-0.017	0.003	7.374	-0.09	0.018	6.308	9.89	non_coding	NA
13_58892006_T_G	rs61953982	0.128	1	0.024	0.004	8.497	0.133	0.023	8.432	9.887	non_coding	NA
1_77501822_T_A	rs71658797	0.114	0.99	0.026	0.004	9.003	0.13	0.024	7.237	9.882	non_coding	NA
13_58197353_T_C	rs9537970	0.187	0.999	0.022	0.003	9.761	0.118	0.019	8.972	9.876	non_coding	NA
18_60205216_A_T	rs8084515	0.314	0.999	0.034	0.003	30.322	0.18	0.016	27.524	9.873	non_coding	NA
12_99269126_T_C	rs2131163	0.101	0.962	0.026	0.005	7.978	0.136	0.026	6.988	9.872	non_coding	NA
16_29939508_C_T	rs12716975	0.554	0.976	0.015	0.003	7.606	0.087	0.015	7.713	9.865	non_coding	NA
3_136892103_G_A	rs4678450	0.703	0.986	0.017	0.003	7.942	0.092	0.017	7.444	9.863	non_coding	NA
1_72280279_A_G	rs34579341	0.151	0.997	-0.032	0.004	16.624	-0.171	0.021	15.24	9.858	non_coding	NA
11_89582965_T_C	rs2118022	0.328	0.985	-0.017	0.003	7.946	-0.088	0.016	7.278	9.854	non_coding	NA
16_53599169_T_C	rs6499632	0.52	0.997	0.017	0.003	9.504	0.087	0.015	7.962	9.849	non_coding	NA
2_25055960_G_C	rs56386733	0.164	0.99	0.033	0.004	18.717	0.154	0.021	13.12	9.842	non_coding	NA
11_28627124_G_A	rs11030392	0.409	0.995	-0.02	0.003	12.685	-0.099	0.015	9.867	9.835	non_coding	NA
17_67345860_A_G	rs62086002	0.212	0.999	-0.021	0.003	9.948	-0.107	0.018	8.2	9.83	non_coding	NA
6_50890522_T_A	rs72891717	0.247	0.998	0.04	0.003	37.324	0.216	0.018	33.744	9.829	non_coding	NA
12_49820030_G_A	rs73114141	0.424	0.997	0.034	0.003	34.151	0.179	0.015	30.56	9.826	non_coding	NA
18_23494958_G_A	rs303753	0.322	0.985	0.016	0.003	7.601	0.083	0.016	6.495	9.819	non_coding	NA
3_81824272_T_C	rs6804587	0.392	0.994	0.015	0.003	7.464	0.08	0.016	6.52	9.817	non_coding	NA
18_65749768_A_G	rs948632	0.361	0.996	0.016	0.003	7.649	0.088	0.016	7.571	9.814	non_coding	NA
2_180486090_G_A	rs1901751	0.478	0.995	0.016	0.003	7.996	0.081	0.015	6.938	9.807	non_coding	NA
6_51759749_C_A	rs79684710	0.041	0.985	-0.043	0.007	9.294	-0.213	0.039	7.451	9.806	non_coding	NA
17_5167083_T_C	rs149581233	0.079	0.996	-0.03	0.005	8.882	-0.148	0.028	6.885	9.797	non_coding	NA
4_79672485_T_A	rs62297308	0.222	0.994	-0.019	0.003	8.139	-0.096	0.018	6.794	9.794	non_coding	NA
22_40189740_A_G	rs738450	0.604	0.996	-0.016	0.003	8.57	-0.084	0.015	7.176	9.787	non_coding	NA
17_36482702_C_G	rs726311	0.433	0.995	-0.023	0.003	15.907	-0.123	0.015	15.153	9.78	non_coding	NA
3_61220250_C_T	rs17668266	0.122	0.998	-0.026	0.004	9.191	-0.126	0.023	7.216	9.778	non_coding	NA
5_96357306_A_G	rs12109272	0.272	1	0.017	0.003	7.548	0.097	0.017	7.887	9.767	non_coding	NA
6_63492478_T_C	rs1681932	0.429	0.983	-0.015	0.003	7.704	-0.077	0.015	6.156	9.764	non_coding	NA
16_20039144_C_G	rs868554	0.276	0.997	0.021	0.003	11.163	0.101	0.017	8.514	9.759	non_coding	NA
14_72937972_A_C	rs3815500	0.227	0.997	0.019	0.003	8.358	0.09	0.018	6.199	9.755	non_coding	NA
14_79100635_T_C	rs4903830	0.661	0.997	0.017	0.003	8.2	0.085	0.016	6.973	9.752	non_coding	NA
18_60192330_C_A	rs12969709	0.206	1	0.062	0.003	75.66	0.329	0.019	68.56	9.751	non_coding	NA
8_76153887_C_G	rs6982133	0.668	0.984	0.022	0.003	13.948	0.116	0.016	12.085	9.746	non_coding	NA
7_93575232_C_T	rs2528521	0.445	0.999	0.018	0.003	10.063	0.089	0.015	8.265	9.745	non_coding	NA
2_134936809_C_T	rs1374289	0.534	0.999	-0.017	0.003	8.891	-0.09	0.015	8.36	9.742	non_coding	NA
2_618966_C_T	rs2903493	0.666	0.997	0.032	0.003	28.095	0.152	0.016	20.378	9.738	non_coding	NA
14_93330454_A_C	rs11160115	0.296	0.998	-0.023	0.003	13.648	-0.125	0.017	13.432	9.737	non_coding	NA
6_50868201_T_C	rs16880733	0.082	1	-0.033	0.005	10.469	-0.168	0.028	8.914	9.735	non_coding	NA
10_34514657_C_T	rs1025637	0.317	0.999	0.016	0.003	7.749	0.083	0.016	6.531	9.731	non_coding	NA
10_98013128_A_G	rs522110	0.512	0.982	0.019	0.003	11.115	0.101	0.015	10.38	9.722	non_coding	NA
2_603079_A_G	rs4241319	0.468	1	0.016	0.003	8.66	0.077	0.015	6.367	9.721	non_coding	NA
6_50876904_C_G	rs9296646	0.449	1	0.017	0.003	9.285	0.087	0.015	7.998	9.715	non_coding	NA
14_93306154_T_A	rs71419270	0.211	1	-0.021	0.003	9.691	-0.115	0.019	9.25	9.713	non_coding	NA
17_5231640_C_T	rs7215152	0.077	0.991	-0.033	0.005	9.785	-0.159	0.029	7.609	9.705	non_coding	NA
1_72371556_T_C	rs7531118	0.567	1	0.028	0.003	23.237	0.145	0.015	20.541	9.699	non_coding	NA
1_81962149_T_C	rs943366	0.29	0.996	0.017	0.003	7.902	0.082	0.017	6.05	9.686	non_coding	NA
4_45131682_T_C	rs13113771	0.303	1	0.02	0.003	11.002	0.105	0.016	9.694	9.685	non_coding	NA
11_47377412_G_A	rs12146565	0.347	0.998	0.024	0.003	16.862	0.121	0.016	13.541	9.684	non_coding	NA
18_60381644_A_G	rs78138914	0.073	0.96	0.03	0.005	7.903	0.164	0.03	7.601	9.681	non_coding	NA
3_52849054_C_T	rs11715347	0.565	0.995	-0.017	0.003	9.405	-0.092	0.015	8.804	9.674	non_coding	NA
5_88407282_C_G	rs7445169	0.205	0.995	-0.026	0.003	14.45	-0.15	0.019	14.771	9.669	non_coding	NA
10_75579040_G_A	rs7088189	0.696	0.981	-0.017	0.003	7.91	-0.093	0.017	7.659	9.666	non_coding	NA
1_74536983_G_T	rs3845345	0.359	1	0.025	0.003	18.695	0.123	0.016	14.15	9.658	non_coding	NA
20_52325657_C_T	rs17202840	0.185	0.987	-0.02	0.003	8.127	-0.12	0.02	9.099	9.656	non_coding	NA
2_180559504_T_A	rs12611705	0.31	0.998	-0.02	0.003	10.84	-0.097	0.016	8.527	9.646	non_coding	NA
1_109540264_C_T	rs7550711	0.069	0.996	0.086	0.005	58.269	0.428	0.03	45.534	9.644	non_coding	NA
5_88513878_T_G	rs6870741	0.229	0.993	-0.022	0.003	11.521	-0.129	0.018	12.005	9.639	non_coding	NA
14_79041134_C_T	rs8006983	0.659	1	0.017	0.003	8.289	0.085	0.016	6.992	9.637	non_coding	NA
6_50389191_T_C	rs17737984	0.088	0.997	0.028	0.005	8.157	0.144	0.027	7.074	9.634	non_coding	NA
11_89617496_T_G	rs10830292	0.323	0.988	-0.016	0.003	7.667	-0.086	0.016	6.98	9.621	non_coding	NA
11_8636938_A_G	rs4929927	0.659	1	0.018	0.003	9.261	0.086	0.016	7.243	9.614	non_coding	NA
6_34240213_C_T	rs114344942	0.038	0.995	-0.04	0.007	8.035	-0.235	0.04	8.575	9.612	non_coding	NA
13_57971433_T_C	rs4619288	0.149	0.997	-0.027	0.004	11.917	-0.142	0.021	10.612	9.607	non_coding	NA
1_96738735_A_G	rs2088252	0.21	0.995	0.022	0.003	10.532	0.124	0.019	10.602	9.605	non_coding	NA
16_53634302_T_G	rs58848019	0.057	1	-0.041	0.006	11.647	-0.21	0.033	9.916	9.599	non_coding	NA
5_61192470_T_C	rs173946	0.325	0.997	0.018	0.003	8.963	0.089	0.016	7.372	9.596	non_coding	NA
14_93392264_C_T	rs1503958	0.6	0.999	0.017	0.003	9.594	0.103	0.015	10.647	9.595	non_coding	NA
6_34713314_T_C	rs12201281	0.676	0.997	-0.021	0.003	12.502	-0.104	0.016	9.888	9.594	non_coding	NA
18_60083953_A_T	rs4299252	0.187	1	0.058	0.003	63.03	0.31	0.019	56.683	9.591	non_coding	NA
8_76316099_G_A	rs1830152	0.451	1	0.022	0.003	14.88	0.107	0.015	11.722	9.585	non_coding	NA
9_126613059_C_T	rs62578126	0.315	0.994	0.02	0.003	11.452	0.113	0.016	11.356	9.584	non_coding	NA
17_4854303_T_C	rs9893197	0.249	0.999	0.017	0.003	7.398	0.085	0.017	5.998	9.581	non_coding	NA
6_34817302_G_A	rs73419621	0.19	1	0.029	0.003	16.507	0.149	0.019	13.842	9.575	non_coding	NA
7_76923428_T_C	rs73144267	0.164	0.901	0.038	0.004	21.836	0.193	0.022	18.453	9.567	non_coding	NA
13_58618568_T_C	rs9317003	0.51	0.992	0.015	0.003	7.361	0.078	0.015	6.531	9.561	non_coding	NA
7_93530158_C_A	rs13223317	0.375	0.977	0.016	0.003	7.438	0.075	0.016	5.736	9.542	non_coding	NA
10_75579449_A_T	rs4515909	0.696	0.981	-0.017	0.003	7.91	-0.093	0.017	7.659	9.541	non_coding	NA
4_129983862_G_A	rs1022010	0.641	0.999	-0.016	0.003	8.137	-0.09	0.016	8.035	9.539	non_coding	NA
17_67864743_A_G	rs59950564	0.211	0.998	0.018	0.003	7.573	0.091	0.019	6.091	9.535	non_coding	NA
4_129860724_A_T	rs2969003	0.752	0.988	-0.019	0.003	9.27	-0.111	0.018	9.46	9.522	non_coding	NA
2_59573626_C_T	rs759188	0.421	0.988	0.016	0.003	7.868	0.081	0.015	6.838	9.521	non_coding	NA
15_67653909_C_T	rs6494678	0.173	0.996	-0.031	0.004	17.233	-0.166	0.02	15.951	9.519	non_coding	NA
16_53628921_T_C	rs78029223	0.239	1	0.022	0.003	11.347	0.118	0.018	10.439	9.505	non_coding	NA
2_24919937_T_G	rs10176214	0.174	0.997	0.024	0.004	11.102	0.109	0.02	7.285	9.504	non_coding	NA
11_45404445_C_T	rs10838464	0.343	0.997	-0.017	0.003	8.535	-0.091	0.016	7.992	9.501	non_coding	NA
1_72047435_A_T	rs1905977	0.423	0.999	-0.018	0.003	10.496	-0.101	0.015	10.369	9.493	non_coding	NA
6_50918672_G_A	rs9473940	0.449	0.997	0.017	0.003	9.335	0.087	0.015	8.025	9.489	non_coding	NA
14_93466979_A_G	rs1242764	0.396	0.996	-0.018	0.003	10.651	-0.106	0.015	11.212	9.485	non_coding	NA
22_40161808_A_G	rs8137693	0.604	0.996	-0.016	0.003	8.427	-0.083	0.015	7.017	9.482	non_coding	NA
1_62133350_G_A	rs7535956	0.504	0.995	-0.02	0.003	12.443	-0.103	0.015	10.935	9.463	non_coding	NA
2_212657563_T_C	rs58184703	0.454	0.999	-0.015	0.003	7.784	-0.081	0.015	7.014	9.461	non_coding	NA
6_50647172_T_C	rs150804123	0.065	0.984	0.043	0.006	14.013	0.223	0.031	12.218	9.454	non_coding	NA
2_24652909_A_C	rs719189	0.253	0.999	-0.022	0.003	12.269	-0.109	0.017	9.292	9.44	non_coding	NA
7_77090783_A_C	rs75789979	0.268	0.987	-0.03	0.003	22.072	-0.153	0.017	18.315	9.438	non_coding	NA
16_20243801_T_C	rs11074446	0.175	0.999	-0.032	0.004	18.841	-0.175	0.02	17.732	9.436	non_coding	NA
8_76334512_C_G	rs17427051	0.459	0.997	0.022	0.003	15.621	0.109	0.015	12.175	9.431	non_coding	NA
5_107974502_A_T	rs11744308	0.344	0.998	0.017	0.003	9.074	0.088	0.016	7.48	9.425	non_coding	NA
4_129864853_T_A	rs2968996	0.752	0.988	-0.019	0.003	9.232	-0.111	0.018	9.447	9.418	non_coding	NA
7_93525996_G_C	rs10488550	0.375	0.977	0.016	0.003	7.453	0.076	0.016	5.752	9.416	non_coding	NA
6_34248648_T_C	rs77988055	0.038	0.995	-0.04	0.007	8.028	-0.235	0.04	8.569	9.415	non_coding	NA
1_74532119_G_A	rs6698760	0.359	1	0.025	0.003	18.694	0.123	0.016	14.148	9.411	non_coding	NA
16_28925938_T_C	rs4072402	0.644	0.993	-0.022	0.003	14.574	-0.126	0.016	14.662	9.407	non_coding	NA
3_136929062_T_C	rs3915455	0.703	0.986	0.017	0.003	7.936	0.092	0.017	7.442	9.402	non_coding	NA
5_88148141_A_T	rs6884911	0.222	0.998	-0.019	0.003	8.33	-0.104	0.018	7.917	9.397	non_coding	NA
11_47407694_T_A	rs7107726	0.368	0.999	0.022	0.003	14.884	0.109	0.016	11.392	9.388	non_coding	NA
15_67724617_T_G	rs4776964	0.173	0.995	-0.031	0.004	17.459	-0.168	0.02	16.293	9.388	non_coding	NA
3_53736230_A_G	rs11708934	0.244	0.991	-0.018	0.003	7.724	-0.089	0.018	6.252	9.387	non_coding	NA
2_58665930_G_A	rs1861412	0.492	0.997	-0.023	0.003	16.508	-0.122	0.015	14.99	9.386	non_coding	NA
16_19956346_T_C	rs112991346	0.14	0.99	-0.032	0.004	15.118	-0.145	0.022	10.337	9.382	non_coding	NA
6_50824094_A_T	rs7771651	0.104	0.992	-0.032	0.004	11.834	-0.16	0.025	9.842	9.382	non_coding	NA
13_27429860_C_T	rs9581848	0.193	0.997	0.021	0.003	9.208	0.11	0.019	7.968	9.379	non_coding	NA
6_51906780_C_A	rs1321521	0.417	0.997	0.016	0.003	8.119	0.081	0.015	6.809	9.379	non_coding	NA
2_199160845_G_A	rs76469577	0.045	0.953	0.038	0.007	7.925	0.215	0.038	7.963	9.361	non_coding	NA
14_73289591_A_G	rs10483853	0.176	0.996	0.02	0.004	7.787	0.103	0.02	6.688	9.359	non_coding	NA
2_422144_T_C	rs62107261	0.03	0.993	-0.112	0.008	44.052	-0.561	0.045	35.267	9.352	non_coding	NA
3_136932675_G_C	rs1965109	0.703	0.986	0.017	0.003	7.937	0.092	0.017	7.442	9.352	non_coding	NA
20_55886610_A_C	rs7264994	0.228	0.999	-0.018	0.003	7.808	-0.09	0.018	6.304	9.346	non_coding	NA
11_64590769_A_T	rs11602903	0.653	1	0.016	0.003	7.683	0.082	0.016	6.554	9.345	non_coding	NA
5_61217739_C_T	rs34634	0.434	0.999	0.017	0.003	9.119	0.084	0.015	7.382	9.336	non_coding	NA
2_629959_T_C	rs12995666	0.832	0.999	0.07	0.004	83.004	0.35	0.02	65.752	9.323	non_coding	NA
7_77068214_T_C	rs10953112	0.187	0.911	0.036	0.004	22.816	0.182	0.02	18.342	9.323	non_coding	NA
11_27450049_A_G	rs4923445	0.161	1	-0.021	0.004	7.667	-0.103	0.021	6.205	9.32	non_coding	NA
2_24470601_G_C	rs12623207	0.821	0.983	-0.024	0.004	10.542	-0.119	0.02	8.598	9.318	non_coding	NA
1_177928824_T_C	rs8223	0.579	0.999	0.021	0.003	13.247	0.101	0.015	10.259	9.316	non_coding	NA
6_50964094_A_G	rs7768461	0.449	0.996	0.017	0.003	9.347	0.088	0.015	8.065	9.314	non_coding	NA
5_88013171_A_G	rs56270427	0.763	1	0.018	0.003	7.725	0.1	0.018	7.74	9.308	non_coding	NA
16_53769311_G_A	rs62048402	0.453	1	0.087	0.003	225.889	0.467	0.015	206.07	9.296	non_coding	NA
17_67830745_A_G	rs12602556	0.211	0.996	0.018	0.003	7.55	0.091	0.019	6.055	9.295	non_coding	NA
11_57335876_A_G	rs71484443	0.064	0.997	-0.034	0.006	9.317	-0.179	0.031	8.127	9.294	non_coding	NA
2_25164312_T_G	rs12473543	0.258	0.997	-0.021	0.003	11.172	-0.083	0.017	5.786	9.293	non_coding	NA
2_24556028_G_A	rs59615345	0.255	0.999	-0.023	0.003	12.382	-0.108	0.017	9.215	9.292	non_coding	NA
9_100299084_A_G	rs10118701	0.404	0.984	0.016	0.003	8.504	0.087	0.016	7.647	9.288	non_coding	NA
13_27423563_A_C	rs3759434	0.214	1	0.019	0.003	7.905	0.098	0.018	6.97	9.287	non_coding	NA
18_60197908_T_C	rs35922794	0.063	0.967	0.065	0.006	30.159	0.361	0.032	29.462	9.287	non_coding	NA
1_77489119_A_G	rs9324162	0.194	0.992	0.022	0.003	9.626	0.112	0.019	8.271	9.279	non_coding	NA
16_53768582_C_T	rs11642015	0.453	1	0.087	0.003	225.889	0.467	0.015	206.07	9.279	non_coding	NA
2_59094171_G_A	rs2215865	0.77	0.999	-0.022	0.003	11.016	-0.121	0.018	10.755	9.277	non_coding	NA
6_51417247_T_A	rs2767730	0.949	0.998	0.034	0.006	7.593	0.172	0.034	6.205	9.277	non_coding	NA
8_76195828_A_G	rs6989292	0.566	0.984	0.021	0.003	13.9	0.111	0.015	12.13	9.276	non_coding	NA
3_184276748_A_G	rs843371	0.697	0.998	-0.018	0.003	9.248	-0.101	0.017	9.095	9.273	non_coding	NA
5_87640440_A_G	rs76676586	0.043	0.999	0.038	0.007	8.045	0.213	0.037	7.967	9.247	non_coding	NA
16_28839050_T_G	rs62036658	0.412	0.998	0.023	0.003	15.934	0.129	0.015	16.259	9.238	non_coding	NA
7_49578588_A_G	rs6966576	0.472	0.994	0.015	0.003	7.422	0.081	0.015	7.015	9.236	non_coding	NA
4_129984485_C_G	rs2940282	0.641	0.999	-0.016	0.003	8.146	-0.091	0.016	8.082	9.233	non_coding	NA
17_38388581_A_C	rs551359317	0.051	0.822	-0.043	0.007	9.511	-0.214	0.038	7.622	9.226	non_coding	NA
14_73014236_G_A	rs11622549	0.226	0.995	0.018	0.003	7.887	0.09	0.018	6.144	9.212	non_coding	NA
13_57799771_C_T	rs12865660	0.124	0.987	-0.025	0.004	8.69	-0.131	0.023	7.814	9.19	non_coding	NA
16_28499524_A_G	rs40837	0.513	0.998	0.02	0.003	12.774	0.109	0.015	12.111	9.184	non_coding	NA
2_24911016_C_T	rs11688754	0.304	1	0.026	0.003	17.449	0.126	0.016	13.689	9.173	non_coding	NA
2_199261868_A_G	rs60401572	0.046	0.96	0.04	0.007	9.026	0.227	0.037	9.158	9.166	non_coding	NA
7_77122040_G_A	rs3095481	0.327	0.965	-0.02	0.003	11.289	-0.104	0.016	9.557	9.164	non_coding	NA
5_88211320_A_G	rs33708	0.222	0.997	-0.019	0.003	8.546	-0.105	0.018	8.085	9.159	non_coding	NA
2_180467395_A_G	rs16867312	0.293	0.997	0.016	0.003	7.402	0.085	0.017	6.46	9.157	non_coding	NA
1_96631894_A_C	rs68049919	0.258	0.995	0.017	0.003	7.546	0.102	0.017	8.423	9.152	non_coding	NA
20_55582488_A_T	rs559390	0.297	0.998	0.018	0.003	9.414	0.094	0.017	7.773	9.152	non_coding	NA
2_324414_A_C	rs58180377	0.022	0.988	0.058	0.009	9.403	0.319	0.052	9.036	9.146	non_coding	NA
2_556797_C_T	rs73910241	0.082	1	-0.034	0.005	11.508	-0.174	0.028	9.522	9.133	non_coding	NA
12_49815835_C_T	rs7977112	0.536	0.997	0.033	0.003	32.435	0.17	0.015	28.168	9.131	non_coding	NA
14_72943490_C_T	rs2240981	0.227	0.998	0.019	0.003	8.366	0.09	0.018	6.212	9.125	non_coding	NA
14_79017890_A_T	rs8016232	0.324	0.994	-0.018	0.003	9.841	-0.096	0.016	8.477	9.121	non_coding	NA
14_93478812_G_T	rs57184074	0.391	0.995	-0.018	0.003	9.822	-0.102	0.016	10.383	9.121	non_coding	NA
1_96958238_A_G	rs6671669	0.574	0.98	0.017	0.003	9.644	0.099	0.015	9.833	9.112	non_coding	NA
2_556653_C_T	rs60942644	0.082	0.997	-0.035	0.005	12.053	-0.179	0.028	10.112	9.105	non_coding	NA
20_52369760_G_A	rs13037010	0.17	0.988	-0.02	0.004	7.524	-0.117	0.02	8.158	9.105	non_coding	NA
16_53758527_C_T	rs7184874	0.45	0.998	0.015	0.003	7.311	0.069	0.015	5.183	9.101	non_coding	NA
18_60386561_G_A	rs78274649	0.018	0.994	-0.096	0.01	19.986	-0.533	0.058	19.574	9.097	non_coding	NA
1_177821975_C_T	rs10798572	0.383	1	-0.016	0.003	7.621	-0.076	0.016	5.916	9.096	non_coding	NA
14_73245253_G_T	rs2242608	0.175	0.989	0.023	0.004	9.894	0.119	0.02	8.561	9.091	non_coding	NA
16_28854571_C_T	rs7205323	0.41	1	0.023	0.003	16.903	0.133	0.015	17.065	9.088	non_coding	NA
15_67820902_A_G	rs4492996	0.159	0.995	-0.035	0.004	20.798	-0.192	0.021	19.553	9.085	non_coding	NA
6_51335640_G_A	rs13196971	0.265	0.999	0.017	0.003	7.476	0.084	0.017	6.01	9.078	non_coding	NA
8_17143624_G_C	rs28451463	0.22	0.996	-0.018	0.003	7.858	-0.098	0.018	7.11	9.076	non_coding	NA
7_78204892_G_A	rs4727631	0.555	0.982	0.017	0.003	9.537	0.082	0.015	7.041	9.067	non_coding	NA
14_25469646_G_A	rs8015189	0.231	1	-0.018	0.003	7.813	-0.097	0.018	7.149	9.061	non_coding	NA
6_40426436_T_C	rs12173741	0.372	0.986	0.017	0.003	9.249	0.097	0.016	9.12	9.056	non_coding	NA
11_64592155_C_T	rs12802649	0.653	1	0.016	0.003	7.683	0.082	0.016	6.554	9.054	non_coding	NA
7_76750159_G_A	rs62475031	0.361	0.982	0.017	0.003	8.816	0.083	0.016	6.73	9.049	non_coding	NA
14_32804985_G_A	rs12897455	0.312	0.993	0.017	0.003	7.928	0.083	0.016	6.344	9.045	non_coding	NA
4_79666787_A_G	rs62297307	0.222	0.993	-0.019	0.003	8.135	-0.096	0.018	6.787	9.044	non_coding	NA
11_47839402_A_C	rs10838777	0.411	0.999	-0.017	0.003	8.915	-0.08	0.015	6.66	9.043	non_coding	NA
17_36557688_G_A	rs35751000	0.431	0.997	-0.022	0.003	15.028	-0.119	0.015	14.064	9.039	non_coding	NA
6_50882879_C_A	rs2817334	0.897	1	0.031	0.004	11.752	0.157	0.025	9.481	9.039	non_coding	NA
2_24946331_A_G	rs1172294	0.43	1	0.031	0.003	29.904	0.145	0.015	20.641	9.038	non_coding	NA
17_2195123_C_T	rs11651451	0.323	0.999	0.016	0.003	7.779	0.086	0.016	6.922	9.031	non_coding	NA
9_126700284_A_G	rs10987418	0.519	0.98	0.016	0.003	7.949	0.085	0.015	7.618	9.028	non_coding	NA
1_72194365_A_C	rs34289700	0.155	0.988	-0.029	0.004	14.014	-0.158	0.021	13.249	9.027	non_coding	NA
3_88144685_T_C	rs13074910	0.921	1	0.028	0.005	7.619	0.148	0.028	6.924	9.015	non_coding	NA
16_53786591_G_A	rs9926289	0.442	1	0.085	0.003	214.721	0.456	0.015	195.501	9.014	non_coding	NA
1_50089990_A_T	rs7520915	0.595	0.999	-0.016	0.003	7.791	-0.08	0.015	6.608	9.013	non_coding	NA
15_67822636_A_G	rs4776982	0.159	0.995	-0.035	0.004	20.842	-0.192	0.021	19.589	9.011	non_coding	NA
3_81784755_A_G	rs13062054	0.363	0.999	0.016	0.003	7.545	0.081	0.016	6.567	9.01	non_coding	NA
11_89584275_T_C	rs11018653	0.327	0.985	-0.016	0.003	7.695	-0.087	0.016	7.054	9.009	non_coding	NA
13_27436308_A_G	rs76249173	0.23	0.998	0.025	0.003	14.667	0.135	0.018	13.164	9.006	non_coding	NA
6_50965791_T_G	rs9689015	0.103	1	-0.031	0.004	11.705	-0.156	0.025	9.464	9.004	non_coding	NA
16_53658122_C_T	rs4290466	0.832	0.996	-0.026	0.004	12.449	-0.133	0.02	10.11	9	non_coding	NA
17_5184775_C_T	rs75903360	0.079	0.998	-0.03	0.005	8.817	-0.147	0.028	6.808	8.998	non_coding	NA
2_58644923_A_G	rs7591633	0.633	0.995	-0.017	0.003	8.607	-0.091	0.016	8.031	8.997	non_coding	NA
11_47842840_T_A	rs10458915	0.412	0.999	-0.017	0.003	8.888	-0.08	0.015	6.652	8.993	non_coding	NA
3_131919202_A_C	rs876423	0.286	0.998	0.017	0.003	7.584	0.091	0.017	7.24	8.991	non_coding	NA
3_108348926_T_C	rs4855558	0.678	0.999	0.018	0.003	9.028	0.094	0.016	8.255	8.988	non_coding	NA
17_67896718_A_G	rs3206817	0.211	0.999	0.018	0.003	7.58	0.091	0.019	6.069	8.985	non_coding	NA
12_49798226_T_C	rs1075366	0.537	0.998	0.032	0.003	32.138	0.17	0.015	28.12	8.976	non_coding	NA
11_89586589_T_G	rs12361226	0.327	0.985	-0.016	0.003	7.697	-0.087	0.016	7.056	8.973	non_coding	NA
12_39021213_C_G	rs1597387	0.526	0.993	-0.016	0.003	8.197	-0.082	0.015	7.223	8.968	non_coding	NA
19_33795761_T_C	rs285677	0.665	0.995	0.019	0.003	10.985	0.1	0.016	9.368	8.965	non_coding	NA
22_40167800_T_C	rs6001820	0.604	0.996	-0.016	0.003	8.457	-0.083	0.015	7.048	8.958	non_coding	NA
8_76227425_G_A	rs10111696	0.441	0.993	0.022	0.003	14.689	0.107	0.015	11.615	8.957	non_coding	NA
11_57253230_A_G	rs499885	0.063	0.996	-0.034	0.006	8.979	-0.176	0.031	7.775	8.949	non_coding	NA
1_72287256_C_T	rs2613498	0.149	1	-0.033	0.004	18.059	-0.179	0.021	16.435	8.947	non_coding	NA
11_47881331_G_A	rs12364432	0.366	1	0.02	0.003	11.631	0.098	0.016	9.294	8.938	non_coding	NA
15_67643407_C_T	rs28418298	0.159	0.995	-0.03	0.004	15.51	-0.166	0.021	14.897	8.938	non_coding	NA
1_109470249_A_T	rs56034249	0.111	0.991	0.039	0.004	18.401	0.191	0.024	14.518	8.937	non_coding	NA
14_93462814_T_C	rs4905072	0.581	0.997	0.018	0.003	10.737	0.108	0.015	11.676	8.934	non_coding	NA
2_24885781_C_A	rs10195271	0.303	0.996	0.025	0.003	17.18	0.125	0.017	13.465	8.932	non_coding	NA
1_72109877_A_G	rs2821248	0.135	1	-0.03	0.004	13.375	-0.165	0.022	12.989	8.93	non_coding	NA
16_53779455_T_G	rs17817449	0.442	1	0.085	0.003	214.699	0.456	0.015	195.56	8.928	non_coding	NA
2_25116789_G_A	rs4665284	0.268	1	-0.026	0.003	16.995	-0.109	0.017	9.624	8.923	non_coding	NA
18_23503774_C_T	rs303760	0.319	0.989	0.016	0.003	7.384	0.082	0.016	6.303	8.913	non_coding	NA
2_618027_T_C	rs4854332	0.667	0.998	0.032	0.003	28.108	0.152	0.016	20.472	8.912	non_coding	NA
13_58514447_T_C	rs9538086	0.188	0.995	0.019	0.003	7.635	0.104	0.019	7.038	8.911	non_coding	NA
16_53525818_G_A	rs17838423	0.1	0.99	-0.031	0.005	11.23	-0.159	0.025	9.356	8.909	non_coding	NA
13_58087001_G_A	rs1409524	0.205	0.993	-0.024	0.003	12.578	-0.132	0.019	11.718	8.907	non_coding	NA
2_24892563_G_C	rs7608185	0.313	0.998	0.027	0.003	19.849	0.134	0.016	15.614	8.907	non_coding	NA
11_47860188_A_G	rs7929725	0.413	0.999	-0.016	0.003	8.608	-0.078	0.015	6.431	8.906	non_coding	NA
7_76903639_G_C	rs11760661	0.52	0.974	0.021	0.003	14.188	0.111	0.015	12.406	8.902	non_coding	NA
11_27491190_G_A	rs11030030	0.174	0.999	-0.021	0.004	8.359	-0.101	0.02	6.404	8.895	non_coding	NA
5_96571883_A_G	rs17086313	0.084	0.994	0.032	0.005	10.351	0.18	0.027	10.348	8.893	non_coding	NA
16_53636729_G_A	rs80247559	0.057	1	-0.041	0.006	11.608	-0.21	0.033	9.865	8.892	non_coding	NA
9_101140548_T_C	rs451471	0.494	0.998	-0.017	0.003	9.853	-0.094	0.015	9.297	8.889	non_coding	NA
5_75692544_A_G	rs888789	0.48	0.982	-0.015	0.003	7.46	-0.08	0.015	6.859	8.887	non_coding	NA
8_76279214_A_G	rs13260387	0.581	0.998	0.022	0.003	15.062	0.114	0.015	12.919	8.886	non_coding	NA
13_58878594_C_A	rs61955902	0.185	1	0.021	0.003	8.956	0.115	0.019	8.461	8.874	non_coding	NA
12_49859019_T_C	rs7969178	0.749	0.995	0.035	0.003	28.665	0.189	0.018	26.429	8.873	non_coding	NA
3_136857400_A_G	rs1805300	0.695	0.985	0.016	0.003	7.452	0.089	0.017	7.067	8.873	non_coding	NA
10_97966061_A_G	rs485828	0.43	0.984	0.015	0.003	7.311	0.078	0.015	6.318	8.867	non_coding	NA
6_50500924_G_A	rs115349718	0.07	0.996	0.039	0.005	12.58	0.206	0.03	11.425	8.866	non_coding	NA
13_58176577_G_A	rs7981179	0.287	1	-0.018	0.003	8.469	-0.093	0.017	7.551	8.853	non_coding	NA
8_76341139_T_A	rs10099451	0.685	0.993	0.022	0.003	13.827	0.115	0.016	11.732	8.853	non_coding	NA
17_36544271_A_G	rs12941866	0.45	0.999	-0.022	0.003	15.455	-0.12	0.015	14.579	8.843	non_coding	NA
4_129871768_G_T	rs79927139	0.679	0.993	-0.017	0.003	8.468	-0.092	0.016	7.841	8.843	non_coding	NA
8_75791864_A_G	rs2920923	0.54	0.996	0.017	0.003	9.211	0.089	0.015	8.344	8.843	non_coding	NA
12_49849889_A_G	rs7299134	0.53	0.99	0.038	0.003	44.126	0.203	0.015	39.882	8.839	non_coding	NA
8_76316541_G_C	rs10086947	0.451	1	0.022	0.003	14.88	0.107	0.015	11.722	8.837	non_coding	NA
16_30123335_T_C	rs28529403	0.392	0.974	-0.017	0.003	8.917	-0.097	0.016	9.055	8.836	non_coding	NA
8_28093644_T_C	rs73226770	0.101	0.996	-0.025	0.004	7.734	-0.14	0.025	7.612	8.83	non_coding	NA
1_109424465_T_C	rs56231818	0.111	1	0.038	0.004	17.837	0.188	0.024	14.1	8.828	non_coding	NA
6_50509652_G_A	rs74788821	0.072	0.994	0.037	0.005	11.846	0.197	0.029	10.684	8.826	non_coding	NA
1_109519443_C_T	rs523300	0.292	1	0.021	0.003	11.534	0.103	0.017	9.147	8.818	non_coding	NA
6_34706056_C_T	rs9357181	0.676	0.997	-0.021	0.003	12.311	-0.103	0.016	9.709	8.817	non_coding	NA
11_74732045_A_G	rs10899042	0.468	0.997	-0.015	0.003	7.668	-0.084	0.015	7.406	8.814	non_coding	NA
14_93468286_G_A	rs1566806	0.581	0.997	0.018	0.003	10.866	0.109	0.015	11.824	8.81	non_coding	NA
14_79124449_G_C	rs6574492	0.659	0.993	0.016	0.003	8.053	0.085	0.016	7.017	8.807	non_coding	NA
11_47795738_A_G	rs2904127	0.411	1	-0.017	0.003	8.882	-0.08	0.015	6.629	8.805	non_coding	NA
11_8662092_C_T	rs10769939	0.344	0.991	-0.017	0.003	8.982	-0.086	0.016	7.099	8.798	non_coding	NA
14_93249047_A_C	rs71429787	0.211	0.999	-0.021	0.003	9.693	-0.115	0.019	9.227	8.797	non_coding	NA
1_178023267_T_C	rs11585914	0.156	0.989	0.025	0.004	10.635	0.134	0.021	9.679	8.796	non_coding	NA
11_92964815_C_T	rs10466351	0.409	1	0.015	0.003	7.343	0.071	0.015	5.456	8.795	non_coding	NA
2_135334491_C_A	rs1561277	0.484	0.995	-0.016	0.003	8.195	-0.089	0.015	8.145	8.793	non_coding	NA
5_87553806_A_G	rs167761	0.043	0.995	0.039	0.007	8.224	0.215	0.037	8.079	8.792	non_coding	NA
14_79054653_T_C	rs8006615	0.661	1	0.017	0.003	8.584	0.087	0.016	7.28	8.79	non_coding	NA
3_88067365_T_C	rs73146085	0.08	0.998	-0.028	0.005	7.478	-0.146	0.028	6.76	8.789	non_coding	NA
11_64683174_A_G	rs557709	0.234	0.999	-0.018	0.003	7.584	-0.091	0.018	6.484	8.786	non_coding	NA
14_93386404_G_T	rs12437157	0.6	0.998	0.017	0.003	9.607	0.103	0.015	10.66	8.784	non_coding	NA
6_42727569_T_G	rs73733744	0.178	0.994	-0.019	0.004	7.379	-0.102	0.02	6.549	8.78	non_coding	NA
7_76887803_A_G	rs11971463	0.338	0.96	-0.026	0.003	17.899	-0.133	0.016	15.405	8.78	non_coding	NA
1_72146032_T_C	rs1545933	0.133	0.998	-0.03	0.004	13.077	-0.164	0.022	12.738	8.775	non_coding	NA
2_24758894_A_G	rs55803937	0.258	0.999	-0.022	0.003	11.676	-0.104	0.017	8.696	8.774	non_coding	NA
6_34792385_G_C	rs7769961	0.324	0.998	0.021	0.003	12.444	0.105	0.016	9.97	8.771	non_coding	NA
3_186115970_C_A	rs7635103	0.762	0.998	0.022	0.003	11.564	0.123	0.018	11.33	8.756	non_coding	NA
7_76725381_A_C	rs10259029	0.328	0.994	0.017	0.003	8.54	0.081	0.016	6.331	8.755	non_coding	NA
16_29962846_G_A	rs6565173	0.477	0.991	0.015	0.003	7.912	0.085	0.015	7.54	8.752	non_coding	NA
11_47358510_A_C	rs10734557	0.629	0.998	-0.023	0.003	15.795	-0.113	0.016	12.295	8.749	non_coding	NA
6_34792104_A_G	rs13215181	0.324	0.997	0.021	0.003	12.421	0.104	0.016	9.912	8.749	non_coding	NA
3_184292260_G_C	rs3914188	0.661	0.994	-0.019	0.003	10.97	-0.104	0.016	10.067	8.745	non_coding	NA
1_62138898_T_C	rs2457817	0.427	0.997	-0.023	0.003	16.911	-0.123	0.015	14.907	8.743	non_coding	NA
3_53786043_G_A	rs3774595	0.31	0.996	-0.02	0.003	11.314	-0.099	0.016	8.76	8.741	non_coding	NA
1_109612066_T_C	rs17024393	0.069	1	0.086	0.005	58.524	0.428	0.03	45.72	8.739	non_coding	NA
4_129981491_A_G	rs2940283	0.641	1	-0.016	0.003	8.137	-0.091	0.016	8.069	8.736	non_coding	NA
11_28669740_C_T	rs7119404	0.408	0.996	-0.019	0.003	11.374	-0.093	0.015	8.803	8.735	non_coding	NA
6_34840117_G_T	rs11756392	0.182	1	0.029	0.003	15.716	0.147	0.02	13.084	8.734	non_coding	NA
2_141595333_G_A	rs72855461	0.074	0.999	-0.029	0.005	7.474	-0.134	0.029	5.438	8.732	non_coding	NA
7_93607198_A_C	rs2528531	0.352	0.999	0.019	0.003	10.376	0.092	0.016	8.258	8.731	non_coding	NA
15_62074814_T_C	rs72749772	0.072	0.997	-0.031	0.005	8.816	-0.18	0.029	9.147	8.729	non_coding	NA
6_51901753_A_T	rs4715260	0.387	0.998	0.016	0.003	8.225	0.08	0.016	6.58	8.729	non_coding	NA
8_28100012_C_T	rs2290370	0.1	0.998	-0.025	0.004	7.491	-0.138	0.025	7.353	8.715	non_coding	NA
6_50998761_T_C	rs283548	0.526	0.998	0.019	0.003	12.103	0.093	0.015	9.048	8.713	non_coding	NA
7_93681264_G_A	rs112696742	0.415	0.993	0.018	0.003	10.038	0.087	0.015	7.737	8.713	non_coding	NA
12_49873075_C_G	rs706797	0.767	0.997	0.034	0.003	26.414	0.184	0.018	23.954	8.71	non_coding	NA
7_75519484_T_C	rs794373	0.461	0.882	-0.021	0.003	12.406	-0.118	0.016	12.344	8.705	non_coding	NA
6_50891942_A_G	rs9463656	0.368	0.998	0.029	0.003	23.687	0.148	0.016	20.204	8.701	non_coding	NA
17_2293365_G_A	rs216204	0.689	0.995	-0.016	0.003	7.581	-0.084	0.016	6.576	8.696	non_coding	NA
3_88143334_T_C	rs6551276	0.921	1	0.028	0.005	7.619	0.148	0.028	6.924	8.692	non_coding	NA
16_53722221_T_C	rs8063472	0.526	0.998	0.02	0.003	12.793	0.104	0.015	11.15	8.689	non_coding	NA
14_72894313_A_C	rs3814866	0.347	0.99	0.017	0.003	8.429	0.081	0.016	6.447	8.688	non_coding	NA
8_76174219_T_C	rs6981145	0.535	0.982	0.022	0.003	15.56	0.118	0.015	13.803	8.684	non_coding	NA
6_108680839_C_T	rs4945816	0.651	0.995	0.018	0.003	9.654	0.098	0.016	9.207	8.683	non_coding	NA
3_81826787_A_T	rs11715625	0.392	0.994	0.015	0.003	7.323	0.079	0.016	6.428	8.679	non_coding	NA
5_88618221_G_A	rs150223295	0.065	0.991	-0.033	0.006	8.898	-0.183	0.031	8.429	8.668	non_coding	NA
16_53563802_T_C	rs7193194	0.167	0.996	0.026	0.004	12.307	0.131	0.02	9.879	8.665	non_coding	NA
2_163732457_T_C	rs58232177	0.2	1	0.019	0.003	7.864	0.1	0.019	6.879	8.663	non_coding	NA
14_93332079_G_A	rs71429791	0.196	0.999	-0.021	0.003	9.618	-0.118	0.019	9.251	8.658	non_coding	NA
18_60196859_C_G	rs12954782	0.206	1	0.062	0.003	75.745	0.329	0.019	68.633	8.651	non_coding	NA
7_77117236_A_G	rs3095480	0.33	0.964	-0.02	0.003	11.477	-0.104	0.016	9.723	8.649	non_coding	NA
15_80736624_C_G	rs11634851	0.474	0.999	0.015	0.003	7.944	0.089	0.015	8.408	8.648	non_coding	NA
1_177839998_T_C	rs12735657	0.159	0.999	0.046	0.004	34.842	0.234	0.021	28.813	8.645	non_coding	NA
8_76082532_T_C	rs1380228	0.57	0.999	0.023	0.003	15.966	0.112	0.015	12.542	8.645	non_coding	NA
18_60373556_G_A	rs34974495	0.018	0.99	-0.096	0.01	20.237	-0.534	0.057	19.858	8.644	non_coding	NA
1_62128221_T_C	rs2481664	0.526	1	-0.02	0.003	12.424	-0.103	0.015	10.87	8.643	non_coding	NA
6_108543216_C_T	rs9384679	0.445	0.999	-0.016	0.003	8.528	-0.088	0.015	8.136	8.643	non_coding	NA
14_79087940_A_T	rs28706257	0.326	0.997	-0.019	0.003	10.217	-0.097	0.016	8.65	8.639	non_coding	NA
6_63491613_A_T	rs1744161	0.429	0.983	-0.015	0.003	7.703	-0.077	0.015	6.155	8.635	non_coding	NA
2_180636515_T_C	rs2368177	0.35	0.996	0.016	0.003	7.72	0.082	0.016	6.52	8.631	non_coding	NA
4_45173787_T_C	rs16858082	0.429	1	-0.024	0.003	18.195	-0.13	0.015	16.683	8.63	non_coding	NA
19_33835775_G_A	rs1102162	0.694	0.988	0.019	0.003	9.956	0.102	0.017	9.113	8.627	non_coding	NA
16_28554632_A_G	rs7187604	0.424	0.996	0.02	0.003	12.097	0.11	0.015	12.038	8.619	non_coding	NA
9_117642600_C_T	rs12001083	0.421	0.996	-0.021	0.003	14.337	-0.118	0.015	13.875	8.615	non_coding	NA
3_131862288_T_C	rs62280911	0.22	0.998	0.02	0.003	8.707	0.107	0.018	8.298	8.613	non_coding	NA
13_57976554_A_G	rs9569788	0.198	0.999	-0.023	0.003	11.312	-0.125	0.019	10.348	8.603	non_coding	NA
1_109225539_T_C	rs7547246	0.225	0.996	0.02	0.003	9.209	0.095	0.018	6.787	8.602	non_coding	NA
3_177191620_T_C	rs6790639	0.599	1	-0.016	0.003	8.552	-0.091	0.015	8.344	8.6	non_coding	NA
15_80702590_C_T	rs8031196	0.455	0.996	0.016	0.003	8.147	0.089	0.015	8.39	8.598	non_coding	NA
9_6962695_T_G	rs10815491	0.323	1	-0.017	0.003	8.1	-0.079	0.016	6.068	8.597	non_coding	NA
3_108327824_G_A	rs2061245	0.606	0.998	0.016	0.003	8.052	0.089	0.015	7.965	8.595	non_coding	NA
13_58140140_A_G	rs34433316	0.193	0.984	-0.025	0.003	12.597	-0.138	0.019	12.12	8.589	non_coding	NA
2_180480425_G_A	rs980181	0.402	0.999	0.016	0.003	8.313	0.084	0.015	7.27	8.585	non_coding	NA
6_50953558_G_T	rs9369988	0.449	0.996	0.017	0.003	9.343	0.088	0.015	8.061	8.585	non_coding	NA
16_20183203_G_T	rs76912479	0.096	0.968	-0.029	0.005	9.291	-0.155	0.026	8.473	8.583	non_coding	NA
3_136929765_T_C	rs1965106	0.701	0.985	0.017	0.003	8.086	0.093	0.017	7.576	8.581	non_coding	NA
11_47410752_G_A	rs755553	0.628	0.999	-0.022	0.003	14.827	-0.11	0.016	11.584	8.58	non_coding	NA
5_87648022_G_C	rs11742962	0.043	0.999	0.038	0.007	8.045	0.213	0.037	7.967	8.578	non_coding	NA
16_53554447_A_G	rs16952315	0.054	0.999	-0.036	0.006	8.681	-0.186	0.034	7.519	8.572	non_coding	NA
13_53509897_G_A	rs4883723	0.136	1	0.037	0.004	20.285	0.201	0.022	19.21	8.567	non_coding	NA
11_47769877_C_T	rs2869541	0.582	1	0.016	0.003	8.643	0.077	0.015	6.315	8.557	non_coding	NA
13_27437457_T_C	rs45622135	0.23	0.998	0.025	0.003	14.671	0.135	0.018	13.175	8.557	non_coding	NA
13_57743730_A_G	rs9591829	0.296	0.989	-0.022	0.003	12.708	-0.117	0.017	11.779	8.557	non_coding	NA
16_28627726_A_C	rs3927084	0.462	0.995	0.021	0.003	13.581	0.113	0.015	12.924	8.553	non_coding	NA
6_51787694_T_C	rs114870452	0.036	0.982	-0.042	0.007	7.983	-0.208	0.041	6.389	8.548	non_coding	NA
3_186065354_G_A	rs9824882	0.818	0.999	0.02	0.004	7.94	0.111	0.02	7.708	8.545	non_coding	NA
2_653195_G_A	rs13396935	0.169	0.999	-0.07	0.004	83.439	-0.349	0.02	66.086	8.538	non_coding	NA
6_50314281_T_G	rs2397002	0.401	0.996	-0.018	0.003	10.061	-0.093	0.015	8.662	8.537	non_coding	NA
18_60100403_T_C	rs11660783	0.144	1	0.061	0.004	56.23	0.327	0.021	51.514	8.531	non_coding	NA
3_49886991_G_A	rs11713193	0.497	1	0.016	0.003	8.379	0.075	0.015	6.109	8.531	non_coding	NA
5_75705607_A_G	rs4704234	0.299	0.999	-0.016	0.003	7.654	-0.088	0.017	6.962	8.528	non_coding	NA
1_190194864_T_G	rs1891586	0.237	0.999	0.023	0.003	12.36	0.118	0.018	10.516	8.526	non_coding	NA
11_28613316_T_C	rs10767731	0.435	1	-0.022	0.003	14.764	-0.106	0.015	11.357	8.526	non_coding	NA
5_171048830_A_G	rs2446050	0.665	1	0.016	0.003	7.64	0.091	0.016	7.788	8.522	non_coding	NA
14_93480556_C_T	rs12436290	0.581	0.997	0.018	0.003	10.737	0.108	0.015	11.676	8.515	non_coding	NA
9_101178865_A_G	rs7021635	0.37	0.997	-0.017	0.003	8.902	-0.094	0.016	8.602	8.515	non_coding	NA
1_74541036_T_C	rs7514705	0.589	1	-0.028	0.003	23.558	-0.132	0.015	16.884	8.512	non_coding	NA
18_60179686_G_A	rs649397	0.404	0.998	0.025	0.003	18.424	0.131	0.015	16.81	8.509	non_coding	NA
5_171108811_G_A	rs173465	0.705	0.999	0.018	0.003	8.882	0.101	0.017	8.978	8.509	non_coding	NA
6_34536611_G_C	rs76452512	0.119	1	0.025	0.004	8.445	0.133	0.023	7.814	8.502	non_coding	NA
14_79068966_T_A	rs4903821	0.661	0.998	0.017	0.003	8.696	0.088	0.016	7.425	8.495	non_coding	NA
3_177162895_T_C	rs11914622	0.598	0.997	-0.016	0.003	8.615	-0.091	0.015	8.397	8.484	non_coding	NA
11_57268788_A_G	rs34769912	0.062	0.997	-0.035	0.006	9.297	-0.18	0.031	8.03	8.479	non_coding	NA
6_51873622_G_A	rs5024328	0.398	1	0.016	0.003	7.84	0.075	0.015	5.859	8.479	non_coding	NA
7_93500674_G_A	rs2023771	0.493	1	0.016	0.003	8.032	0.078	0.015	6.63	8.476	non_coding	NA
1_109466484_C_G	rs4970764	0.396	0.973	-0.016	0.003	8.063	-0.083	0.016	6.856	8.475	non_coding	NA
3_94503867_T_C	rs9825790	0.419	1	0.016	0.003	8.382	0.083	0.015	7.095	8.474	non_coding	NA
18_65736324_G_A	rs1573371	0.168	1	0.02	0.004	7.861	0.108	0.02	6.975	8.471	non_coding	NA
7_76415400_A_T	rs73363105	0.154	0.993	0.022	0.004	8.071	0.105	0.021	6.239	8.47	non_coding	NA
1_177970780_C_T	rs3813655	0.121	0.998	0.029	0.004	11.692	0.153	0.023	10.265	8.465	non_coding	NA
6_51814723_G_A	rs12196085	0.035	0.993	-0.042	0.007	7.969	-0.206	0.041	6.221	8.465	non_coding	NA
3_136831706_T_C	rs9819572	0.696	0.985	0.016	0.003	7.591	0.09	0.017	7.262	8.459	non_coding	NA
8_75842028_A_C	rs10957776	0.314	0.996	-0.027	0.003	19.947	-0.136	0.016	16.199	8.452	non_coding	NA
3_131855641_G_A	rs9856151	0.22	0.998	0.02	0.003	8.687	0.107	0.018	8.28	8.451	non_coding	NA
5_108348288_T_A	rs3756573	0.433	0.997	0.015	0.003	7.408	0.078	0.015	6.391	8.446	non_coding	NA
13_57854443_A_T	rs1436683	0.24	0.997	-0.022	0.003	11.199	-0.12	0.018	10.902	8.444	non_coding	NA
2_180603140_A_G	rs12477232	0.505	1	-0.016	0.003	8.443	-0.082	0.015	7.209	8.442	non_coding	NA
3_136936830_T_C	rs13315318	0.703	0.986	0.017	0.003	7.935	0.092	0.017	7.44	8.44	non_coding	NA
13_57742478_T_C	rs9569733	0.169	0.986	-0.026	0.004	12.5	-0.135	0.02	10.591	8.434	non_coding	NA
2_134956133_G_A	rs3769023	0.533	1	-0.017	0.003	9.115	-0.091	0.015	8.564	8.43	non_coding	NA
12_49804097_G_A	rs7953534	0.425	1	0.034	0.003	34.042	0.179	0.015	30.795	8.428	non_coding	NA
6_63480642_G_T	rs4557499	0.571	0.983	0.016	0.003	7.772	0.077	0.015	6.203	8.423	non_coding	NA
13_27425320_T_C	rs7998978	0.238	0.992	0.019	0.003	8.558	0.097	0.018	7.302	8.422	non_coding	NA
13_58858151_T_C	rs9538232	0.129	0.998	0.024	0.004	8.424	0.133	0.023	8.424	8.422	non_coding	NA
7_77347517_T_C	rs77589954	0.259	1	-0.019	0.003	8.937	-0.095	0.017	7.458	8.419	non_coding	NA
2_59807802_T_C	rs4671356	0.676	1	-0.016	0.003	7.543	-0.087	0.016	7.032	8.418	non_coding	NA
3_52914316_A_G	rs4687687	0.574	0.999	-0.016	0.003	8.581	-0.087	0.015	7.913	8.415	non_coding	NA
11_27572599_A_G	rs4923455	0.809	0.999	0.022	0.003	10.071	0.113	0.019	8.298	8.414	non_coding	NA
16_19853513_C_T	rs72769590	0.132	0.999	-0.032	0.004	15.143	-0.153	0.022	10.98	8.411	non_coding	NA
17_5057892_C_T	rs28488361	0.445	0.98	-0.016	0.003	8.353	-0.085	0.015	7.403	8.408	non_coding	NA
1_109594262_T_C	rs41280328	0.069	0.999	0.086	0.005	58.281	0.428	0.03	45.572	8.404	non_coding	NA
5_61238832_T_G	rs7444594	0.448	0.997	0.016	0.003	8.322	0.078	0.015	6.535	8.395	non_coding	NA
2_141513107_A_G	rs10191213	0.802	1	0.019	0.003	7.803	0.093	0.019	6.026	8.394	non_coding	NA
9_117700861_A_G	rs2770150	0.27	1	0.019	0.003	9.591	0.1	0.017	8.364	8.389	non_coding	NA
6_160009559_G_A	rs3798191	0.177	1	0.02	0.004	7.568	0.099	0.02	6.17	8.387	non_coding	NA
16_53686212_C_T	rs11075982	0.057	1	-0.041	0.006	11.647	-0.21	0.033	9.916	8.386	non_coding	NA
17_5324267_C_T	rs57155696	0.089	0.997	-0.028	0.005	8.394	-0.137	0.027	6.612	8.386	non_coding	NA
3_81762073_A_G	rs3755713	0.363	1	0.015	0.003	7.453	0.08	0.016	6.473	8.382	non_coding	NA
6_108686955_G_A	rs1268168	0.384	0.997	-0.016	0.003	7.705	-0.085	0.016	7.269	8.377	non_coding	NA
8_76368900_A_T	rs13279647	0.675	0.995	0.02	0.003	11.567	0.106	0.016	10.255	8.367	non_coding	NA
5_96499870_T_C	rs7713143	0.332	1	-0.016	0.003	7.899	-0.084	0.016	6.75	8.366	non_coding	NA
1_72116283_C_T	rs2630397	0.161	0.999	-0.026	0.004	12.012	-0.142	0.021	11.179	8.359	non_coding	NA
5_170995583_G_A	rs6892220	0.704	0.999	0.018	0.003	8.735	0.1	0.017	8.825	8.355	non_coding	NA
3_42376954_A_G	rs28350	0.842	1	-0.02	0.004	7.476	-0.101	0.021	5.984	8.354	non_coding	NA
1_109197742_T_G	rs17014532	0.297	0.988	0.022	0.003	12.493	0.103	0.017	9.085	8.347	non_coding	NA
17_2216524_A_T	rs12603592	0.312	1	0.016	0.003	7.722	0.087	0.016	7.028	8.346	non_coding	NA
2_646110_C_T	rs11127490	0.831	0.999	0.07	0.004	83.411	0.349	0.02	66.066	8.346	non_coding	NA
17_67849581_A_T	rs8081517	0.212	0.997	0.018	0.003	7.537	0.091	0.019	6.041	8.337	non_coding	NA
2_24757713_A_T	rs55797001	0.257	0.999	-0.022	0.003	11.929	-0.106	0.017	8.886	8.333	non_coding	NA
17_2257560_A_G	rs12938295	0.688	1	-0.016	0.003	7.494	-0.083	0.016	6.476	8.332	non_coding	NA
16_19956500_C_T	rs11641335	0.14	0.99	-0.032	0.004	15.115	-0.145	0.022	10.334	8.33	non_coding	NA
15_67645673_C_G	rs28565266	0.159	0.995	-0.03	0.004	15.509	-0.166	0.021	14.897	8.329	non_coding	NA
17_5178465_A_G	rs189440511	0.079	0.994	-0.031	0.005	9.164	-0.152	0.028	7.145	8.309	non_coding	NA
14_72934943_A_C	rs12435700	0.227	0.996	0.019	0.003	8.348	0.09	0.018	6.183	8.303	non_coding	NA
11_47684739_A_G	rs10838746	0.41	0.999	-0.017	0.003	9.256	-0.082	0.015	6.898	8.3	non_coding	NA
2_24555358_A_G	rs11890406	0.255	0.999	-0.023	0.003	12.383	-0.108	0.017	9.216	8.291	non_coding	NA
8_76364268_A_G	rs183111427	0.559	0.975	0.019	0.003	11.389	0.104	0.015	10.77	8.291	non_coding	NA
6_34624954_G_A	rs2744963	0.255	0.996	0.025	0.003	14.99	0.122	0.017	11.506	8.288	non_coding	NA
2_59586162_T_C	rs2539709	0.63	0.973	-0.016	0.003	7.558	-0.081	0.016	6.376	8.287	non_coding	NA
11_27662970_A_G	rs11030104	0.169	1	-0.029	0.004	15.278	-0.151	0.02	13.034	8.286	non_coding	NA
6_50485335_T_C	rs148444385	0.071	0.998	0.038	0.005	12.229	0.202	0.03	11.143	8.283	non_coding	NA
7_76620491_G_A	rs62475938	0.516	0.973	0.016	0.003	8.69	0.084	0.015	7.403	8.276	non_coding	NA
1_109628903_C_G	rs560674	0.188	1	0.027	0.003	13.975	0.127	0.019	10.251	8.271	non_coding	NA
7_93476925_C_T	rs2188806	0.471	1	0.017	0.003	9.396	0.083	0.015	7.283	8.27	non_coding	NA
8_75925001_T_C	rs1841749	0.421	0.996	-0.026	0.003	20.281	-0.127	0.015	15.812	8.27	non_coding	NA
13_58112626_T_C	rs7988244	0.206	0.992	-0.024	0.003	12.439	-0.132	0.019	11.745	8.269	non_coding	NA
13_40192212_T_C	rs9549099	0.259	0.994	0.017	0.003	7.785	0.1	0.017	8.165	8.268	non_coding	NA
1_109631583_C_T	rs538388	0.188	0.999	0.027	0.003	14.058	0.128	0.019	10.344	8.263	non_coding	NA
6_34695710_A_T	rs3800458	0.647	0.996	-0.019	0.003	11.036	-0.095	0.016	8.575	8.263	non_coding	NA
6_51437826_T_C	rs9463688	0.052	0.998	-0.034	0.006	7.521	-0.17	0.034	6.142	8.263	non_coding	NA
1_109240891_G_C	rs61799429	0.233	0.994	0.019	0.003	8.177	0.086	0.018	5.794	8.26	non_coding	NA
9_117712004_G_A	rs5030728	0.286	1	0.018	0.003	8.933	0.096	0.017	7.985	8.253	non_coding	NA
1_177808348_A_G	rs56278732	0.163	1	0.041	0.004	28.885	0.207	0.021	23.245	8.247	non_coding	NA
20_55806204_C_T	rs11907351	0.188	1	-0.019	0.003	7.78	-0.089	0.019	5.365	8.244	non_coding	NA
10_97969262_T_C	rs491267	0.433	0.986	0.015	0.003	7.448	0.078	0.015	6.455	8.242	non_coding	NA
13_27424632_T_C	rs1049302	0.729	0.992	-0.022	0.003	12.513	-0.117	0.017	11.187	8.24	non_coding	NA
2_180602462_A_C	rs11691504	0.505	1	-0.016	0.003	8.443	-0.082	0.015	7.209	8.238	non_coding	NA
16_53648873_G_A	rs12600091	0.057	1	-0.041	0.006	11.608	-0.21	0.033	9.865	8.235	non_coding	NA
16_20193058_T_C	rs8045526	0.25	0.968	-0.023	0.003	12.327	-0.125	0.018	11.665	8.233	non_coding	NA
2_25180022_T_C	rs2384092	0.217	0.999	-0.022	0.003	10.813	-0.09	0.018	6.014	8.232	non_coding	NA
22_40280982_T_A	rs5750929	0.377	0.996	0.018	0.003	9.662	0.089	0.016	7.971	8.232	non_coding	NA
6_34675402_A_G	rs2744943	0.323	0.997	0.021	0.003	12.261	0.103	0.016	9.62	8.23	non_coding	NA
2_235904909_A_G	rs6744259	0.775	1	-0.019	0.003	8.495	-0.101	0.018	7.589	8.227	non_coding	NA
6_50556632_T_G	rs138768828	0.065	0.986	0.042	0.005	13.879	0.221	0.031	12.082	8.216	non_coding	NA
6_50896366_T_C	rs9349561	0.082	0.996	-0.033	0.005	10.445	-0.168	0.028	8.893	8.208	non_coding	NA
1_62109755_G_A	rs2476188	0.588	0.997	-0.018	0.003	10.219	-0.089	0.015	8.113	8.206	non_coding	NA
8_76025359_A_G	rs830437	0.529	0.997	0.025	0.003	19.17	0.124	0.015	15.595	8.201	non_coding	NA
18_60221513_A_G	rs67713315	0.205	1	0.062	0.003	75.959	0.33	0.019	68.867	8.197	non_coding	NA
15_80700552_G_A	rs2759302	0.482	0.991	0.016	0.003	8.315	0.092	0.015	8.818	8.195	non_coding	NA
13_53533448_G_T	rs9568868	0.127	1	0.042	0.004	24.64	0.229	0.023	23.222	8.191	non_coding	NA
3_108238224_G_T	rs13075733	0.566	0.994	0.019	0.003	11.231	0.101	0.015	10.305	8.181	non_coding	NA
3_108349535_A_G	rs2085406	0.677	0.999	0.018	0.003	9.254	0.096	0.016	8.486	8.178	non_coding	NA
11_47411174_T_G	rs10742802	0.344	0.998	-0.019	0.003	11.011	-0.098	0.016	9.152	8.177	non_coding	NA
6_51003883_G_A	rs62405680	0.403	0.997	0.023	0.003	16.128	0.114	0.015	12.748	8.166	non_coding	NA
7_77091132_A_G	rs3930016	0.495	0.952	0.017	0.003	9.445	0.088	0.016	7.788	8.165	non_coding	NA
13_27425506_A_G	rs11619784	0.243	0.994	-0.021	0.003	10.376	-0.096	0.018	7.236	8.159	non_coding	NA
1_72444415_T_C	rs12026130	0.601	0.992	0.016	0.003	8.062	0.09	0.016	8.125	8.151	non_coding	NA
18_60077344_T_C	rs11520442	0.188	1	0.058	0.003	62.517	0.307	0.019	55.996	8.149	non_coding	NA
16_20223202_T_G	rs73535465	0.123	0.989	-0.031	0.004	12.88	-0.159	0.023	11.081	8.145	non_coding	NA
16_19835770_A_T	rs11644668	0.132	0.999	-0.032	0.004	15.231	-0.153	0.022	11.093	8.137	non_coding	NA
3_61267371_G_A	rs10510861	0.121	0.997	-0.026	0.004	9.692	-0.133	0.023	7.883	8.137	non_coding	NA
2_140367837_A_G	rs658631	0.364	0.997	0.016	0.003	7.914	0.079	0.016	6.289	8.136	non_coding	NA
10_75543754_T_C	rs12776915	0.584	0.99	-0.016	0.003	8.326	-0.09	0.015	8.351	8.133	non_coding	NA
2_538969_G_A	rs142450545	0.01	0.988	-0.111	0.014	14.902	-0.601	0.078	13.937	8.131	non_coding	NA
3_61210339_A_G	rs146452904	0.122	0.998	-0.026	0.004	9.193	-0.126	0.023	7.214	8.127	non_coding	NA
2_24560965_A_C	rs7578116	0.327	0.999	-0.017	0.003	8.279	-0.079	0.016	5.917	8.126	non_coding	NA
3_136818232_G_A	rs6439664	0.694	0.985	0.016	0.003	7.47	0.089	0.017	7.099	8.121	non_coding	NA
8_28135852_G_C	rs55865355	0.1	0.998	-0.025	0.004	7.5	-0.138	0.025	7.369	8.119	non_coding	NA
11_47561569_C_T	rs12798346	0.385	1	0.022	0.003	14.391	0.106	0.016	10.99	8.116	non_coding	NA
16_28569364_A_G	rs56272201	0.425	0.996	0.02	0.003	12.044	0.109	0.015	11.853	8.113	non_coding	NA
5_87427951_A_G	rs111614795	0.044	0.974	0.037	0.007	7.452	0.208	0.038	7.537	8.113	non_coding	NA
21_38919263_T_C	rs2836753	0.536	1	0.017	0.003	9.613	0.092	0.015	8.871	8.109	non_coding	NA
4_129943194_T_C	rs7435184	0.34	1	0.018	0.003	9.554	0.098	0.016	9.013	8.105	non_coding	NA
5_75660016_G_A	rs253412	0.656	0.994	0.016	0.003	7.366	0.084	0.016	6.817	8.103	non_coding	NA
6_34617174_A_C	rs2744968	0.255	0.996	0.025	0.003	15.008	0.122	0.017	11.529	8.101	non_coding	NA
2_25082887_C_T	rs1530016	0.479	1	-0.028	0.003	24.73	-0.127	0.015	16.138	8.099	non_coding	NA
2_630436_C_A	rs6725686	0.832	0.999	0.07	0.004	83.004	0.35	0.02	65.752	8.094	non_coding	NA
6_51568801_C_T	rs2491422	0.075	0.997	-0.036	0.005	11.893	-0.188	0.029	10.117	8.092	non_coding	NA
9_6926738_G_A	rs7043262	0.681	1	0.017	0.003	8.655	0.083	0.016	6.562	8.092	non_coding	NA
1_72409518_A_T	rs10789338	0.602	0.992	0.015	0.003	7.514	0.087	0.016	7.685	8.089	non_coding	NA
6_51943710_T_C	rs9370087	0.374	0.987	0.017	0.003	8.837	0.087	0.016	7.553	8.089	non_coding	NA
2_235916055_C_T	rs6431409	0.769	0.999	-0.019	0.003	8.536	-0.101	0.018	7.691	8.082	non_coding	NA
5_87988207_T_C	rs7735528	0.763	0.998	0.018	0.003	7.672	0.1	0.018	7.623	8.079	non_coding	NA
5_61491053_C_T	rs7732234	0.538	0.97	-0.018	0.003	10.154	-0.087	0.015	7.837	8.074	non_coding	NA
14_79058039_C_G	rs6574478	0.661	1	0.017	0.003	8.654	0.088	0.016	7.39	8.069	non_coding	NA
7_77091323_A_G	rs138000647	0.268	0.987	-0.03	0.003	22.158	-0.153	0.017	18.382	8.068	non_coding	NA
11_28622366_T_C	rs10835372	0.41	0.995	-0.02	0.003	12.703	-0.099	0.015	9.874	8.066	non_coding	NA
15_67825856_A_C	rs4776984	0.16	0.994	-0.035	0.004	20.974	-0.193	0.021	19.848	8.066	non_coding	NA
7_75554104_G_A	rs1167807	0.45	0.886	-0.017	0.003	8.361	-0.091	0.016	7.617	8.065	non_coding	NA
8_76227923_C_T	rs10112073	0.44	0.993	0.022	0.003	14.685	0.107	0.015	11.611	8.064	non_coding	NA
11_47397750_T_G	rs896815	0.627	0.998	-0.022	0.003	14.796	-0.109	0.016	11.537	8.063	non_coding	NA
8_75833645_A_G	rs7000794	0.314	0.996	-0.027	0.003	19.949	-0.136	0.016	16.2	8.06	non_coding	NA
14_32828192_C_G	rs2143975	0.517	0.99	-0.02	0.003	12.227	-0.1	0.015	10.193	8.058	non_coding	NA
1_177892222_G_C	rs661691	0.159	1	0.062	0.004	62.603	0.318	0.021	52.246	8.054	non_coding	NA
6_108686980_G_A	rs1268167	0.385	0.996	-0.016	0.003	7.754	-0.085	0.016	7.312	8.053	non_coding	NA
5_75695618_G_A	rs67054144	0.299	0.999	-0.017	0.003	7.7	-0.088	0.017	7.004	8.052	non_coding	NA
2_711622_G_A	rs4378835	0.253	1	-0.02	0.003	10.286	-0.106	0.017	8.936	8.049	non_coding	NA
2_24936664_C_T	rs59989839	0.324	0.994	0.026	0.003	19.082	0.118	0.016	12.504	8.048	non_coding	NA
16_53716225_G_A	rs12445162	0.068	0.967	-0.043	0.005	14.247	-0.223	0.031	12.347	8.045	non_coding	NA
5_96498920_C_A	rs11955324	0.333	0.999	-0.017	0.003	8.154	-0.086	0.016	6.987	8.044	non_coding	NA
4_129924119_T_C	rs3109195	0.686	0.999	-0.017	0.003	8.578	-0.091	0.016	7.678	8.041	non_coding	NA
11_64656359_G_A	rs2269730	0.233	1	-0.017	0.003	7.374	-0.09	0.018	6.308	8.039	non_coding	NA
14_79041470_G_A	rs8007813	0.659	1	0.017	0.003	8.269	0.085	0.016	6.977	8.038	non_coding	NA
6_51123171_G_T	rs182088682	0.051	0.972	0.044	0.006	12.111	0.22	0.035	9.657	8.037	non_coding	NA
13_58873310_G_A	rs1333425	0.128	1	0.024	0.004	8.555	0.134	0.023	8.508	8.034	non_coding	NA
16_20201107_G_A	rs80037152	0.124	0.974	-0.029	0.004	11.892	-0.154	0.023	10.403	8.032	non_coding	NA
7_78199995_A_G	rs1829990	0.59	0.977	0.018	0.003	10.417	0.09	0.016	8.073	8.03	non_coding	NA
4_45140788_A_G	rs1849338	0.444	0.996	0.022	0.003	14.862	0.118	0.015	13.931	8.029	non_coding	NA
13_58865924_A_T	rs7333038	0.128	1	0.024	0.004	8.57	0.134	0.023	8.526	8.026	non_coding	NA
2_141551917_G_A	rs10803485	0.568	0.998	-0.016	0.003	7.899	-0.08	0.015	6.81	8.025	non_coding	NA
3_108344756_C_T	rs936262	0.677	0.999	0.018	0.003	9.254	0.096	0.016	8.486	8.025	non_coding	NA
18_60208237_A_T	rs113168320	0.012	0.941	-0.081	0.013	9.855	-0.441	0.071	9.252	8.013	non_coding	NA
13_58864382_T_G	rs57692410	0.128	1	0.024	0.004	8.571	0.134	0.023	8.528	8.01	non_coding	NA
5_88419648_A_G	rs6884773	0.235	0.995	-0.023	0.003	12.051	-0.129	0.018	12.288	8.006	non_coding	NA
20_52303502_G_A	rs6063771	0.187	0.987	-0.02	0.003	8.317	-0.121	0.019	9.364	8.005	non_coding	NA
2_24663912_A_C	rs2119115	0.272	1	-0.023	0.003	13.104	-0.11	0.017	9.909	8.001	non_coding	NA
16_53567285_T_C	rs75608783	0.042	0.997	0.038	0.007	7.695	0.193	0.038	6.396	7.998	non_coding	NA
13_58867863_C_T	rs6561997	0.128	1	0.024	0.004	8.569	0.134	0.023	8.526	7.995	non_coding	NA
2_236201587_T_C	rs11677552	0.215	0.998	0.019	0.003	7.715	0.099	0.019	7.02	7.993	non_coding	NA
7_77067172_T_C	rs12533942	0.259	0.985	-0.031	0.003	22.926	-0.159	0.017	19.153	7.992	non_coding	NA
6_50905838_A_G	rs7738888	0.45	0.997	0.017	0.003	9.286	0.087	0.015	7.987	7.99	non_coding	NA
1_109234636_A_C	rs186630846	0.025	0.917	0.064	0.009	11.875	0.299	0.05	8.524	7.989	non_coding	NA
6_34504426_G_T	rs138805085	0.106	0.999	0.027	0.004	8.971	0.145	0.025	8.366	7.989	non_coding	NA
2_24609144_A_T	rs79727657	0.062	0.997	-0.034	0.006	8.822	-0.135	0.032	4.732	7.982	non_coding	NA
12_49853685_G_A	rs7138803	0.465	1	0.043	0.003	56.054	0.228	0.015	50.441	7.981	non_coding	NA
14_72926576_A_G	rs2098322	0.513	0.982	-0.016	0.003	8.789	-0.085	0.015	7.591	7.978	non_coding	NA
11_28630570_G_C	rs114866929	0.188	0.987	-0.019	0.003	7.466	-0.104	0.019	6.973	7.975	non_coding	NA
2_24475121_T_C	rs2584946	0.869	0.995	-0.023	0.004	8.057	-0.108	0.023	5.752	7.97	non_coding	NA
13_58575755_A_G	rs4325444	0.19	0.994	0.019	0.003	7.622	0.103	0.019	6.98	7.967	non_coding	NA
19_33829949_A_C	rs2546057	0.507	0.995	0.018	0.003	10.738	0.102	0.015	10.751	7.965	non_coding	NA
2_24791895_G_A	rs6545729	0.62	0.997	0.016	0.003	8.261	0.079	0.016	6.37	7.965	non_coding	NA
6_50457578_C_G	rs144687004	0.071	0.999	0.038	0.005	12.204	0.202	0.03	11.111	7.964	non_coding	NA
8_76380834_C_T	rs16939271	0.556	0.991	0.019	0.003	11.094	0.102	0.015	10.607	7.959	non_coding	NA
6_34818631_A_G	rs1125340	0.324	0.998	0.021	0.003	12.405	0.104	0.016	9.918	7.956	non_coding	NA
14_93679837_C_T	rs8009465	0.591	0.999	0.016	0.003	8.116	0.094	0.015	9.014	7.955	non_coding	NA
6_63498307_G_A	rs1630182	0.429	0.983	-0.016	0.003	7.853	-0.078	0.015	6.304	7.952	non_coding	NA
7_76624815_A_G	rs2428878	0.255	0.973	0.02	0.003	9.691	0.101	0.018	8.088	7.947	non_coding	NA
13_53508394_A_G	rs9568863	0.13	0.999	0.038	0.004	20.948	0.21	0.022	20.077	7.946	non_coding	NA
6_50996284_A_G	rs283552	0.526	0.998	0.019	0.003	12.078	0.093	0.015	9.025	7.941	non_coding	NA
2_618973_T_A	rs2867126	0.666	0.997	0.032	0.003	28.095	0.152	0.016	20.378	7.928	non_coding	NA
11_47358095_A_C	rs11039200	0.345	0.997	0.025	0.003	17.416	0.123	0.016	13.926	7.925	non_coding	NA
14_72875199_G_T	rs2080252	0.389	0.974	0.015	0.003	7.442	0.075	0.016	5.798	7.915	non_coding	NA
2_24486163_G_A	rs62140836	0.249	0.997	-0.023	0.003	12.395	-0.11	0.018	9.319	7.915	non_coding	NA
5_96391471_A_G	rs2882298	0.272	0.999	0.017	0.003	7.634	0.097	0.017	7.966	7.914	non_coding	NA
3_108377992_T_C	rs6437779	0.578	0.997	0.015	0.003	7.323	0.082	0.015	7.101	7.912	non_coding	NA
5_108037262_G_C	rs10076369	0.475	0.997	0.016	0.003	8.528	0.082	0.015	7.22	7.91	non_coding	NA
9_100309102_A_T	rs7035619	0.402	0.983	0.016	0.003	8.493	0.088	0.016	7.711	7.908	non_coding	NA
11_64704847_T_C	rs2361216	0.234	0.997	-0.018	0.003	7.652	-0.092	0.018	6.552	7.906	non_coding	NA
3_93951399_G_A	rs111702225	0.351	0.982	-0.017	0.003	8.568	-0.088	0.016	7.443	7.905	non_coding	NA
15_67817136_G_A	rs4776981	0.158	0.997	-0.036	0.004	21.759	-0.196	0.021	20.304	7.903	non_coding	NA
7_78201093_C_A	rs17809600	0.207	0.973	-0.021	0.003	9.015	-0.1	0.019	6.888	7.903	non_coding	NA
14_25481384_T_C	rs1884236	0.733	0.992	0.017	0.003	7.682	0.089	0.017	6.723	7.901	non_coding	NA
16_53773084_T_G	rs57983780	0.037	1	-0.057	0.007	14.661	-0.288	0.04	11.976	7.9	non_coding	NA
13_58008377_G_T	rs12585496	0.197	1	-0.023	0.003	11.356	-0.125	0.019	10.399	7.89	non_coding	NA
14_93374734_A_G	rs10131694	0.6	0.998	0.017	0.003	9.628	0.103	0.015	10.68	7.89	non_coding	NA
2_24719579_T_C	rs11889662	0.271	0.997	-0.021	0.003	11.064	-0.099	0.017	8.142	7.889	non_coding	NA
1_72459714_G_C	rs782218	0.163	0.997	-0.026	0.004	11.96	-0.138	0.021	10.775	7.88	non_coding	NA
2_236208590_A_C	rs11687335	0.215	0.999	0.019	0.003	7.741	0.099	0.019	7.043	7.879	non_coding	NA
3_94507588_A_C	rs9813684	0.419	0.998	0.016	0.003	8.447	0.083	0.015	7.22	7.878	non_coding	NA
1_177961184_C_T	rs945639	0.301	0.976	-0.02	0.003	10.39	-0.102	0.017	8.945	7.875	non_coding	NA
11_64681953_G_A	rs10128590	0.234	0.998	-0.018	0.003	7.488	-0.091	0.018	6.415	7.875	non_coding	NA
1_177928840_C_T	rs8030	0.254	1	0.044	0.003	45.111	0.225	0.017	37.345	7.868	non_coding	NA
3_186051636_C_G	rs79376190	0.107	0.997	-0.042	0.004	21.378	-0.216	0.025	17.991	7.865	non_coding	NA
5_87549802_A_T	rs323762	0.044	0.995	0.039	0.007	8.404	0.216	0.037	8.333	7.863	non_coding	NA
22_40205635_A_T	rs4821932	0.604	0.997	-0.016	0.003	8.619	-0.084	0.015	7.211	7.855	non_coding	NA
17_36698872_T_C	rs2411184	0.278	0.919	-0.019	0.003	8.76	-0.096	0.018	7.297	7.854	non_coding	NA
17_36534535_G_A	rs2291285	0.422	0.999	-0.023	0.003	15.873	-0.122	0.015	14.78	7.853	non_coding	NA
6_34653537_T_C	rs2814996	0.177	1	0.028	0.004	14.911	0.141	0.02	11.946	7.852	non_coding	NA
8_76103361_T_C	rs58777525	0.567	0.997	0.022	0.003	15.645	0.111	0.015	12.336	7.85	non_coding	NA
7_93637056_T_C	rs2528542	0.447	0.998	0.017	0.003	9.354	0.085	0.015	7.628	7.849	non_coding	NA
8_28096948_C_T	rs1563055	0.37	1	0.019	0.003	10.708	0.099	0.016	9.587	7.847	non_coding	NA
2_744001_C_T	rs114227581	0.017	0.949	-0.069	0.011	9.743	-0.373	0.061	9.121	7.845	non_coding	NA
7_93479771_T_A	rs2074121	0.471	1	0.017	0.003	9.396	0.083	0.015	7.283	7.844	non_coding	NA
6_50480234_A_C	rs183419753	0.07	0.998	0.038	0.005	12.191	0.203	0.03	11.212	7.842	non_coding	NA
16_20238957_C_T	rs73537314	0.126	0.998	-0.03	0.004	12.482	-0.163	0.023	11.935	7.841	non_coding	NA
3_136846007_T_C	rs10470440	0.695	0.985	0.016	0.003	7.459	0.089	0.017	7.073	7.838	non_coding	NA
11_28623182_A_G	rs10835380	0.409	0.995	-0.02	0.003	12.753	-0.099	0.015	9.954	7.837	non_coding	NA
1_71951118_C_A	rs76685302	0.129	0.999	-0.028	0.004	11.207	-0.15	0.023	10.505	7.834	non_coding	NA
1_190520579_T_C	rs12042449	0.201	0.995	0.022	0.003	10.381	0.117	0.019	9.084	7.827	non_coding	NA
14_79063414_G_A	rs7149771	0.661	0.998	0.017	0.003	8.683	0.088	0.016	7.412	7.82	non_coding	NA
2_534818_C_T	rs10208441	0.102	0.993	-0.026	0.004	8.154	-0.146	0.025	8.203	7.814	non_coding	NA
7_93568946_T_G	rs6943127	0.404	0.979	0.016	0.003	8.219	0.08	0.016	6.524	7.812	non_coding	NA
3_61265961_G_A	rs17639546	0.123	0.996	-0.025	0.004	9.103	-0.124	0.023	7.092	7.811	non_coding	NA
5_108026454_C_T	rs12332109	0.475	0.997	0.016	0.003	8.437	0.082	0.015	7.12	7.81	non_coding	NA
16_28856483_C_T	rs4788101	0.41	1	0.023	0.003	16.903	0.133	0.015	17.065	7.809	non_coding	NA
9_100300094_C_T	rs11789196	0.377	0.983	0.016	0.003	7.972	0.088	0.016	7.585	7.806	non_coding	NA
16_28615742_C_T	rs28676837	0.56	0.999	-0.019	0.003	11.721	-0.105	0.015	11.267	7.8	non_coding	NA
3_136818202_T_C	rs6439663	0.694	0.985	0.016	0.003	7.432	0.089	0.017	7.069	7.8	non_coding	NA
5_170926645_A_G	rs2339179	0.666	1	0.016	0.003	7.438	0.089	0.016	7.596	7.8	non_coding	NA
6_34623543_G_C	rs2744964	0.176	1	0.028	0.004	14.89	0.141	0.02	11.92	7.796	non_coding	NA
3_25100333_A_C	rs4353774	0.664	0.988	0.018	0.003	9.497	0.093	0.016	8.011	7.795	non_coding	NA
2_141470190_T_C	rs3936045	0.777	0.999	0.018	0.003	7.918	0.085	0.018	5.561	7.794	non_coding	NA
9_6969240_T_C	rs1018586	0.296	0.992	-0.018	0.003	8.694	-0.087	0.017	6.739	7.791	non_coding	NA
7_75485329_G_T	rs28535171	0.479	0.88	-0.022	0.003	13.878	-0.125	0.016	13.673	7.785	non_coding	NA
13_58082716_T_G	rs9563575	0.205	0.993	-0.024	0.003	12.582	-0.132	0.019	11.715	7.782	non_coding	NA
1_72118080_G_A	rs2630400	0.453	1	-0.024	0.003	17.551	-0.128	0.015	16.377	7.78	non_coding	NA
10_75460186_T_C	rs7903784	0.184	0.983	0.021	0.004	8.478	0.122	0.02	9.32	7.776	non_coding	NA
16_28608990_C_G	rs1690405	0.413	0.975	0.018	0.003	10.068	0.102	0.016	10.181	7.776	non_coding	NA
3_186094380_C_G	rs80080062	0.102	1	-0.043	0.004	21.704	-0.225	0.025	18.636	7.775	non_coding	NA
6_34695821_C_T	rs3800457	0.823	1	-0.028	0.004	14.924	-0.141	0.02	11.961	7.772	non_coding	NA
14_93337779_C_T	rs34243429	0.197	1	-0.022	0.003	9.794	-0.119	0.019	9.408	7.762	non_coding	NA
11_27635363_A_G	rs4923461	0.167	1	-0.029	0.004	14.62	-0.148	0.02	12.572	7.757	non_coding	NA
2_619686_A_T	rs4854337	0.494	0.998	0.017	0.003	9.527	0.083	0.015	7.338	7.754	non_coding	NA
16_28861033_G_C	rs7499337	0.409	1	0.023	0.003	16.254	0.13	0.015	16.434	7.751	non_coding	NA
22_40182760_A_G	rs10222225	0.604	0.996	-0.016	0.003	8.554	-0.084	0.015	7.163	7.751	non_coding	NA
1_96881852_A_G	rs2642875	0.413	0.984	-0.016	0.003	8.589	-0.095	0.015	9.144	7.75	non_coding	NA
7_93576952_G_C	rs16868443	0.352	0.998	0.019	0.003	10.594	0.093	0.016	8.397	7.75	non_coding	NA
2_58626423_G_A	rs1861415	0.432	0.997	-0.024	0.003	17.541	-0.124	0.015	15.294	7.742	non_coding	NA
14_93413406_T_A	rs9671942	0.599	0.998	0.017	0.003	9.513	0.103	0.015	10.583	7.739	non_coding	NA
1_109378599_C_T	rs115796838	0.111	1	0.038	0.004	17.856	0.188	0.024	14.107	7.736	non_coding	NA
7_93467323_T_C	rs34696181	0.471	1	0.017	0.003	9.396	0.083	0.015	7.283	7.734	non_coding	NA
14_72877007_C_T	rs982972	0.409	0.999	0.015	0.003	7.329	0.072	0.015	5.562	7.733	non_coding	NA
5_96497980_T_C	rs13176161	0.342	0.994	-0.017	0.003	8.558	-0.087	0.016	7.242	7.733	non_coding	NA
13_58533224_T_C	rs12020097	0.188	0.994	0.019	0.003	7.432	0.102	0.019	6.907	7.727	non_coding	NA
14_93254806_G_A	rs11628028	0.211	0.999	-0.021	0.003	9.747	-0.115	0.019	9.291	7.724	non_coding	NA
1_109526578_G_A	rs2781559	0.292	0.998	0.021	0.003	11.634	0.103	0.017	9.246	7.721	non_coding	NA
3_62477143_C_T	rs9874646	0.661	0.958	0.016	0.003	7.336	0.07	0.016	4.744	7.721	non_coding	NA
2_141556244_G_T	rs1384662	0.432	0.999	0.016	0.003	7.889	0.079	0.015	6.631	7.72	non_coding	NA
10_34514039_C_T	rs4934638	0.314	1	0.016	0.003	7.666	0.084	0.016	6.574	7.719	non_coding	NA
6_50416895_T_C	rs79583341	0.085	0.994	0.029	0.005	8.622	0.152	0.027	7.564	7.716	non_coding	NA
2_24863856_C_T	rs75367830	0.082	0.995	0.031	0.005	9.462	0.136	0.028	6.003	7.715	non_coding	NA
17_36663856_A_G	rs11263781	0.12	0.964	-0.025	0.004	8.742	-0.128	0.024	7.144	7.712	non_coding	NA
8_75907530_C_G	rs7822881	0.313	1	-0.027	0.003	19.164	-0.132	0.016	15.346	7.711	non_coding	NA
20_42023975_T_C	rs185263074	0.011	0.993	-0.074	0.013	7.78	-0.413	0.074	7.673	7.708	non_coding	NA
8_75495406_C_A	rs2977922	0.178	0.999	0.02	0.004	8.058	0.086	0.02	4.819	7.708	non_coding	NA
16_20201250_C_T	rs4780861	0.754	0.979	0.024	0.003	13.039	0.129	0.018	12.402	7.705	non_coding	NA
8_75741010_G_C	rs1992974	0.435	0.998	-0.021	0.003	13.903	-0.103	0.015	10.857	7.705	non_coding	NA
8_75834305_A_C	rs12541328	0.35	0.996	-0.024	0.003	16.885	-0.125	0.016	14.375	7.705	non_coding	NA
11_47389514_A_T	rs4752994	0.627	0.999	-0.022	0.003	14.907	-0.11	0.016	11.632	7.704	non_coding	NA
3_136863111_C_T	rs938525	0.703	0.986	0.017	0.003	7.894	0.092	0.017	7.404	7.704	non_coding	NA
17_36661031_C_T	rs78878758	0.07	1	-0.031	0.005	8.44	-0.163	0.03	7.459	7.696	non_coding	NA
2_24817213_C_T	rs2278483	0.273	1	-0.023	0.003	12.971	-0.107	0.017	9.495	7.696	non_coding	NA
15_61896685_G_A	rs376478892	0.081	1	-0.029	0.005	8.242	-0.171	0.028	9.181	7.695	non_coding	NA
20_55878110_T_C	rs79862908	0.231	0.999	-0.018	0.003	8.033	-0.091	0.018	6.423	7.695	non_coding	NA
3_132032000_G_A	rs9857204	0.29	1	0.016	0.003	7.328	0.084	0.017	6.35	7.69	non_coding	NA
17_67391032_G_C	rs62084081	0.225	1	-0.022	0.003	11.474	-0.117	0.018	9.935	7.687	non_coding	NA
2_212586644_C_G	rs13408622	0.311	0.984	-0.017	0.003	7.845	-0.093	0.017	7.669	7.68	non_coding	NA
6_118398968_A_G	rs6904968	0.675	0.995	0.017	0.003	8.211	0.095	0.016	8.26	7.68	non_coding	NA
13_57978174_A_G	rs9569791	0.198	0.999	-0.023	0.003	11.381	-0.125	0.019	10.32	7.675	non_coding	NA
6_50542718_T_C	rs116103481	0.07	0.993	0.039	0.005	12.668	0.207	0.03	11.522	7.674	non_coding	NA
16_19726898_C_T	rs2106638	0.108	0.996	-0.024	0.004	7.538	-0.108	0.025	4.94	7.669	non_coding	NA
2_236208186_A_G	rs10929174	0.215	0.999	0.019	0.003	7.742	0.099	0.019	7.045	7.669	non_coding	NA
1_177883654_C_A	rs10913454	0.647	0.998	-0.031	0.003	27.588	-0.16	0.016	23.175	7.661	non_coding	NA
13_58843347_C_A	rs7996292	0.129	0.995	0.024	0.004	8.394	0.133	0.023	8.419	7.659	non_coding	NA
2_24916498_A_G	rs55893453	0.167	1	0.026	0.004	12.494	0.122	0.02	8.72	7.659	non_coding	NA
13_58535956_A_T	rs9538097	0.188	0.994	0.019	0.003	7.428	0.102	0.019	6.905	7.658	non_coding	NA
6_51499373_T_C	rs4113585	0.053	0.996	-0.035	0.006	7.945	-0.172	0.034	6.383	7.658	non_coding	NA
6_50966373_T_A	rs9395645	0.089	0.992	-0.031	0.005	10.368	-0.166	0.027	9.277	7.656	non_coding	NA
1_74535999_T_G	rs3894212	0.359	1	0.025	0.003	18.695	0.123	0.016	14.15	7.655	non_coding	NA
3_81784567_G_T	rs13062245	0.363	0.999	0.016	0.003	7.545	0.081	0.016	6.568	7.652	non_coding	NA
3_53755327_G_T	rs35447065	0.255	0.995	-0.02	0.003	9.552	-0.097	0.017	7.632	7.649	non_coding	NA
15_62038207_A_T	rs76592481	0.072	1	-0.031	0.005	8.698	-0.179	0.029	9.011	7.646	non_coding	NA
14_79078037_G_A	rs10148388	0.326	0.997	-0.019	0.003	10.217	-0.097	0.016	8.65	7.644	non_coding	NA
18_60240415_G_A	rs9949568	0.108	0.999	-0.03	0.004	10.982	-0.158	0.024	10.002	7.64	non_coding	NA
2_236202443_T_C	rs1530956	0.215	0.999	0.019	0.003	7.702	0.099	0.019	7.01	7.637	non_coding	NA
14_72893550_G_A	rs8007058	0.26	0.987	0.02	0.003	9.83	0.096	0.017	7.501	7.632	non_coding	NA
14_93606045_T_G	rs12886158	0.713	0.999	0.023	0.003	14.053	0.131	0.017	14.256	7.632	non_coding	NA
11_28673634_T_A	rs4271375	0.307	0.992	-0.022	0.003	13.518	-0.118	0.016	12.106	7.629	non_coding	NA
7_77395845_A_T	rs2051898	0.743	1	0.019	0.003	9.083	0.096	0.017	7.543	7.626	non_coding	NA
6_50898107_C_T	rs943005	0.248	1	0.04	0.003	37.112	0.215	0.018	33.524	7.623	non_coding	NA
13_40214827_T_A	rs9603699	0.303	1	0.019	0.003	10.034	0.106	0.016	9.926	7.621	non_coding	NA
14_93347642_G_A	rs2295702	0.203	0.998	-0.021	0.003	9.095	-0.114	0.019	8.827	7.621	non_coding	NA
7_76404488_A_T	rs11773653	0.154	0.991	0.021	0.004	7.887	0.104	0.021	6.1	7.62	non_coding	NA
16_19864823_C_T	rs6497416	0.131	0.995	-0.032	0.004	14.898	-0.151	0.023	10.656	7.619	non_coding	NA
1_177904075_G_T	rs574367	0.157	1	0.063	0.004	63.796	0.323	0.021	53.249	7.618	non_coding	NA
3_94507258_G_C	rs11717585	0.42	0.999	0.016	0.003	8.344	0.083	0.015	7.109	7.612	non_coding	NA
3_53788866_G_A	rs3774601	0.36	1	-0.017	0.003	9.231	-0.083	0.016	6.907	7.611	non_coding	NA
3_136829967_G_C	rs9864926	0.695	0.984	0.016	0.003	7.356	0.088	0.017	6.982	7.608	non_coding	NA
7_76912293_C_T	rs3930019	0.15	0.897	0.031	0.004	14.302	0.159	0.022	11.9	7.606	non_coding	NA
7_93536819_T_G	rs56157915	0.374	0.978	0.016	0.003	7.744	0.077	0.016	5.989	7.606	non_coding	NA
11_28602326_G_T	rs7931440	0.599	0.998	0.022	0.003	15.067	0.11	0.015	11.971	7.605	non_coding	NA
2_24533079_C_T	rs62142271	0.263	0.998	-0.024	0.003	13.718	-0.115	0.017	10.519	7.605	non_coding	NA
14_93412617_A_C	rs1950901	0.6	0.999	0.017	0.003	9.479	0.102	0.015	10.505	7.595	non_coding	NA
9_100329348_A_G	rs10819759	0.402	0.983	0.016	0.003	8.502	0.088	0.016	7.719	7.591	non_coding	NA
7_77146302_G_A	rs4580959	0.332	0.968	-0.02	0.003	10.823	-0.1	0.016	9.108	7.589	non_coding	NA
14_78997437_G_A	rs2202185	0.323	0.988	-0.016	0.003	7.492	-0.083	0.016	6.488	7.588	non_coding	NA
14_79035495_A_G	rs10146542	0.326	0.994	-0.018	0.003	9.384	-0.093	0.016	8.105	7.588	non_coding	NA
6_51313013_A_G	rs1327259	0.372	0.979	-0.015	0.003	7.318	-0.087	0.016	7.393	7.587	non_coding	NA
13_27428658_T_C	rs1746067	0.692	0.996	0.018	0.003	9.399	0.085	0.016	6.652	7.586	non_coding	NA
2_24496841_C_T	rs17734264	0.263	0.998	-0.024	0.003	13.792	-0.115	0.017	10.591	7.585	non_coding	NA
3_186113794_T_G	rs61587156	0.167	0.997	-0.035	0.004	21.268	-0.184	0.02	18.89	7.584	non_coding	NA
6_34784233_A_C	rs58843872	0.324	0.998	0.021	0.003	12.495	0.105	0.016	9.997	7.583	non_coding	NA
9_100345896_A_G	rs9299338	0.402	0.983	0.016	0.003	8.503	0.088	0.016	7.72	7.581	non_coding	NA
11_47452594_T_G	rs12361415	0.258	0.997	-0.022	0.003	12.313	-0.113	0.017	10.226	7.579	non_coding	NA
13_58868761_C_A	rs55672005	0.128	1	0.024	0.004	8.569	0.134	0.023	8.526	7.578	non_coding	NA
13_58902618_A_G	rs746717	0.128	0.999	0.024	0.004	8.586	0.134	0.023	8.528	7.574	non_coding	NA
20_55803044_T_C	rs6024433	0.198	0.995	-0.019	0.003	7.922	-0.091	0.019	5.764	7.57	non_coding	NA
6_63501647_T_A	rs1779779	0.429	0.983	-0.016	0.003	7.854	-0.078	0.015	6.305	7.57	non_coding	NA
11_47702386_A_G	rs7939420	0.582	0.999	0.017	0.003	8.842	0.078	0.015	6.41	7.569	non_coding	NA
8_25794012_G_C	rs2081493	0.353	0.998	0.016	0.003	8.124	0.096	0.016	8.775	7.566	non_coding	NA
1_177839387_A_G	rs2862276	0.256	0.998	0.032	0.003	24.335	0.161	0.017	19.805	7.563	non_coding	NA
3_94492511_T_G	rs567690	0.419	1	0.016	0.003	8.382	0.083	0.015	7.095	7.563	non_coding	NA
13_57708578_G_A	rs7318860	0.334	0.993	-0.017	0.003	8.362	-0.089	0.016	7.523	7.556	non_coding	NA
2_59725124_C_A	rs7598185	0.34	0.997	0.017	0.003	8.872	0.091	0.016	7.83	7.554	non_coding	NA
5_154167849_G_A	rs7701886	0.579	1	-0.015	0.003	7.449	-0.085	0.015	7.594	7.553	non_coding	NA
8_76217345_G_A	rs13439484	0.44	0.993	0.022	0.003	14.665	0.107	0.015	11.596	7.548	non_coding	NA
1_177903770_G_A	rs571567	0.157	1	0.063	0.004	63.796	0.323	0.021	53.249	7.545	non_coding	NA
14_79031249_A_C	rs35916059	0.671	0.994	0.017	0.003	8.673	0.089	0.016	7.453	7.545	non_coding	NA
15_67751540_A_C	rs3784707	0.145	0.991	-0.035	0.004	18.874	-0.192	0.022	18.246	7.545	non_coding	NA
17_36704344_A_G	rs4796248	0.277	0.92	-0.019	0.003	8.878	-0.097	0.018	7.385	7.543	non_coding	NA
15_67845026_C_T	rs4776990	0.163	0.99	-0.031	0.004	16.474	-0.169	0.021	15.678	7.534	non_coding	NA
7_93570616_T_A	rs7786765	0.445	0.996	0.018	0.003	10.025	0.089	0.015	8.237	7.533	non_coding	NA
11_45419703_C_T	rs10838467	0.343	0.993	-0.017	0.003	8.663	-0.092	0.016	8.02	7.529	non_coding	NA
2_557069_C_A	rs10201828	0.082	1	-0.034	0.005	11.508	-0.174	0.028	9.523	7.527	non_coding	NA
15_67535367_G_A	rs35930676	0.179	0.998	-0.022	0.004	9.37	-0.122	0.02	9.148	7.526	non_coding	NA
8_28099796_A_G	rs2290371	0.37	1	0.019	0.003	10.693	0.099	0.016	9.57	7.524	non_coding	NA
8_76033775_G_A	rs2467179	0.637	1	0.027	0.003	21.168	0.137	0.016	17.416	7.523	non_coding	NA
3_8097812_T_C	rs9869801	0.622	0.994	0.016	0.003	8.036	0.088	0.016	7.673	7.518	non_coding	NA
3_136928965_C_T	rs3856623	0.703	0.986	0.017	0.003	7.936	0.092	0.017	7.442	7.505	non_coding	NA
13_58570859_A_G	rs9538124	0.19	0.994	0.019	0.003	7.627	0.103	0.019	6.978	7.502	non_coding	NA
14_93343702_G_A	rs11629303	0.197	1	-0.022	0.003	9.8	-0.119	0.019	9.409	7.501	non_coding	NA
7_76736918_A_G	rs10243905	0.328	0.992	0.017	0.003	8.57	0.082	0.016	6.356	7.5	non_coding	NA
22_40235029_C_T	rs5757882	0.396	0.998	0.016	0.003	8.542	0.083	0.015	7.144	7.495	non_coding	NA
3_136875505_A_G	rs9883131	0.704	0.986	0.017	0.003	8.03	0.093	0.017	7.583	7.48	non_coding	NA
5_87548929_C_T	rs323763	0.043	0.995	0.039	0.007	8.224	0.215	0.037	8.079	7.479	non_coding	NA
6_160007811_C_T	rs6940097	0.177	1	0.019	0.004	7.323	0.097	0.02	6	7.473	non_coding	NA
6_51151190_A_T	rs913803219	0.46	0.996	0.021	0.003	13.605	0.113	0.015	12.821	7.471	non_coding	NA
6_50414805_C_T	rs12525440	0.085	0.996	0.029	0.005	8.591	0.151	0.027	7.504	7.47	non_coding	NA
6_50868102_G_A	rs9473926	0.449	1	0.017	0.003	9.31	0.087	0.015	8.039	7.467	non_coding	NA
13_27459348_T_C	rs9512702	0.232	0.995	-0.022	0.003	11.502	-0.103	0.018	8.057	7.463	non_coding	NA
8_76163936_T_A	rs1036088	0.552	0.982	0.021	0.003	14.041	0.111	0.015	12.332	7.463	non_coding	NA
3_77594023_G_T	rs775723	0.524	0.989	-0.017	0.003	9.099	-0.081	0.015	6.875	7.461	non_coding	NA
15_80706562_G_A	rs7173751	0.455	0.996	0.016	0.003	8.138	0.089	0.015	8.393	7.457	non_coding	NA
8_28164252_G_T	rs1982441	0.166	0.998	0.023	0.004	9.7	0.134	0.02	10.342	7.456	non_coding	NA
6_50344729_A_C	rs141761345	0.088	1	0.026	0.005	7.418	0.133	0.027	6.178	7.453	non_coding	NA
11_47778223_C_G	rs9909	0.367	0.998	0.02	0.003	12.093	0.1	0.016	9.663	7.446	non_coding	NA
16_53702928_T_C	rs76764809	0.1	0.994	0.031	0.005	11.128	0.152	0.025	8.696	7.446	non_coding	NA
13_58560130_T_C	rs75170011	0.19	0.994	0.019	0.003	7.616	0.103	0.019	6.97	7.445	non_coding	NA
8_75503119_A_G	rs1380693	0.177	1	0.02	0.004	7.76	0.084	0.02	4.626	7.444	non_coding	NA
16_20197552_C_T	rs75336989	0.124	0.974	-0.029	0.004	11.908	-0.154	0.023	10.42	7.442	non_coding	NA
2_558860_T_A	rs6749825	0.082	1	-0.034	0.005	11.471	-0.174	0.028	9.498	7.442	non_coding	NA
3_108251313_T_C	rs7636464	0.569	0.996	0.019	0.003	11.3	0.101	0.015	10.431	7.442	non_coding	NA
3_52911914_G_A	rs9871175	0.574	0.999	-0.016	0.003	8.586	-0.087	0.015	7.916	7.436	non_coding	NA
14_93399497_T_C	rs10142345	0.6	0.999	0.017	0.003	9.591	0.103	0.015	10.644	7.433	non_coding	NA
16_53521478_C_T	rs60380613	0.163	0.99	0.027	0.004	12.692	0.131	0.021	9.688	7.433	non_coding	NA
18_60053105_A_G	rs1573399	0.584	0.992	-0.017	0.003	9.343	-0.094	0.015	8.962	7.431	non_coding	NA
11_28569621_A_T	rs11030380	0.579	0.996	0.02	0.003	13.133	0.099	0.015	9.867	7.43	non_coding	NA
14_32839981_A_T	rs7160809	0.49	1	0.02	0.003	12.469	0.1	0.015	10.426	7.428	non_coding	NA
19_47061386_C_T	rs11671304	0.651	0.987	0.029	0.003	23.192	0.143	0.016	18.31	7.426	non_coding	NA
1_96807757_A_T	rs273884	0.28	0.998	0.017	0.003	7.466	0.097	0.017	8.096	7.425	non_coding	NA
11_47783926_T_C	rs35805829	0.367	0.998	0.02	0.003	12.041	0.1	0.016	9.629	7.425	non_coding	NA
13_58883333_T_C	rs17682567	0.128	1	0.024	0.004	8.497	0.133	0.023	8.432	7.424	non_coding	NA
14_93317652_A_G	rs8004571	0.296	0.999	-0.022	0.003	13.56	-0.125	0.017	13.338	7.423	non_coding	NA
6_34500556_C_T	rs114032116	0.106	0.999	0.027	0.004	8.969	0.145	0.025	8.365	7.41	non_coding	NA
7_76390429_C_G	rs55920832	0.154	0.991	0.021	0.004	7.843	0.103	0.021	6.057	7.41	non_coding	NA
[truncated: 16,164 more rows]

## Sheet: Figure1b
Figure 1b
	COUNTS	Non-carriers	PIGW:p.H235Q	PTPRT:p.R1384H	MC4R:p.V103I	POMC:p.E206*
	Underweight	3893	361	119	160	10
	Healthy weight	78120	6770	2167	3514	655
	Overweight	53618	4451	1371	1952	521
	Obesity	31805	2508	754	1102	357
	Severe obesity	3479	295	56	92	37
	%	Non-carriers	PIGW:p.H235Q	PTPRT:p.R1384H	MC4R:p.V103I	POMC:p.E206*
	Underweight	0.0228	0.0251	0.0266	0.0235	0.0063
	Healthy weight	0.4571	0.4706	0.4851	0.5152	0.4146
	Overweight	0.3137	0.3094	0.3069	0.2862	0.3297
	Obesity	0.1861	0.1743	0.1688	0.1616	0.2259
	Severe obesity	0.0204	0.0205	0.0125	0.0135	0.0234

## Sheet: Figure1c
Figure 1c	Baseline stats							Linear regression results with REGENIE
	Group	Genetic_Status	rsID	Count	MeanBMI	SE		Group	Comparison	Beta	SE	CHISQ	LOG10P	P value
	All	Non-carriers		170578	26.9087	0.0199		All	PIGW - Non-carriers	-0.242	0.038	39.51	9.486	3.26e-10
	All	PIGW:p.H235Q	rs12951387	14378	26.7511	0.0669		All	PTPRT - Non-carriers	-0.439	0.069	40.024	9.601	2.51e-10
	All	PTPRT:p.R1384H	rs151076965	4101	26.5349	0.1159		All	MC4R - Non-carriers	-0.541	0.058	87.511	20.077	8.38e-21
	All	MC4R:p.V103I	rs2229616	6043	26.2327	0.1012		All	POMC - Non-carriers	0.809	0.114	50.075	11.83	1.48e-12
	All	POMC:p.E206*	rs202127120	1435	27.5337	0.2178		Male	PIGW - Non-carriers	-0.184	0.065	8.069	2.347	0.0045
	Male	Non-carriers		58852	26.9087	0.0199		Male	PTPRT - Non-carriers	-0.389	0.118	10.855	3.006	0.000985
	Male	PIGW:p.H235Q	rs12951387	5062	26.7511	0.0669		Male	MC4R - Non-carriers	-0.58	0.099	34.213	8.306	4.94e-09
	Male	PTPRT:p.R1384H	rs151076965	1411	26.5349	0.1159		Male	POMC - Non-carriers	0.614	0.195	9.91	2.784	0.00164
	Male	MC4R:p.V103I	rs2229616	2029	26.2327	0.1012		Female	PIGW - Non-carriers	-0.242	0.055	19.088	4.904	1.25e-05
	Male	POMC:p.E206*	rs202127120	478	27.5337	0.2178		Female	PTPRT - Non-carriers	-0.468	0.1	22.161	5.601	0.000225
	Female	Non-carriers		111726	25.8574	0.0171		Female	MC4R - Non-carriers	-0.578	0.082	49.622	11.73	1.86e-12
	Female	PIGW:p.H235Q	rs61755368	9316	25.6615	0.0599		Female	POMC - Non-carriers	1.042	0.162	41.358	9.897	1.27e-10
	Female	PTPRT:p.R1384H	rs151076965	2690	25.303	0.1037		Age_18-34	PIGW - Non-carriers	-0.274	0.066	17.126	4.456	3.5e-05
	Female	MC4R:p.V103I	rs2229616	4014	25.1912	0.0827		Age_18-34	PTPRT - Non-carriers	-0.404	0.119	11.587	3.178	0.000664
	Female	POMC:p.E206*	rs202127120	957	26.9111	0.1892		Age_18-34	MC4R - Non-carriers	-0.58	0.096	36.232	8.756	1.75e-09
	Age_18-34	Non-carriers		58437	24.0113	0.0192		Age_18-34	POMC - Non-carriers	0.974	0.19	26.321	6.539	2.89e-07
	Age_18-34	PIGW:p.H235Q	rs61755368	4749	23.7353	0.0673		Age_35-49	PIGW - Non-carriers	-0.211	0.08	6.955	2.078	0.00836
	Age_18-34	PTPRT:p.R1384H	rs151076965	1363	23.6134	0.1163		Age_35-49	PTPRT - Non-carriers	-0.531	0.144	13.608	3.647	0.000225
	Age_18-34	MC4R:p.V103I	rs2229616	2111	23.3594	0.091		Age_35-49	MC4R - Non-carriers	-0.627	0.121	26.714	6.627	2.36e-07
	Age_18-34	POMC:p.E206*	rs202127120	496	25.0202	0.2094		Age_35-49	POMC - Non-carriers	0.971	0.241	16.197	4.243	5.71e-05
	Age_35-49	Non-carriers		51629	26.3862	0.0238		Age_50-80	PIGW - Non-carriers	-0.186	0.078	5.621	1.751	0.0177
	Age_35-49	PIGW:p.H235Q	rs61755368	4470	26.1885	0.0809		Age_50-80	PTPRT - Non-carriers	-0.395	0.142	7.691	2.256	0.00555
	Age_35-49	PTPRT:p.R1384H	rs151076965	1281	25.7758	0.1359		Age_50-80	MC4R - Non-carriers	-0.594	0.119	24.911	6.222	6e-07
	Age_35-49	MC4R:p.V103I	rs2229616	1838	25.7294	0.1167		Age_50-80	POMC - Non-carriers	0.687	0.233	8.675	2.491	0.00323
	Age_35-49	POMC:p.E206*	rs202127120	427	27.3266	0.259		Height	PIGW - Non-carriers	0.034	0.056	0.377	0.268	0.539
	Age_50-80	Non-carriers		58617	28.256	0.0225		Height	PTPRT - Non-carriers	-0.074	0.101	0.54	0.335	0.462
	Age_50-80	PIGW:p.H235Q	rs61755368	4987	28.1119	0.0768		Height	MC4R - Non-carriers	-0.018	0.083	0.049	0.084	0.824
	Age_50-80	PTPRT:p.R1384H	rs151076965	1406	27.7221	0.1388		Height	POMC - Non-carriers	0.1	0.167	0.358	0.26	0.549
	Age_50-80	MC4R:p.V103I	rs2229616	2040	27.6137	0.111		Weight	PIGW - Non-carriers	-0.773	0.12	41.412	9.909	1.23e-10
	Age_50-80	POMC:p.E206*	rs202127120	495	28.9437	0.2557		Weight	PTPRT - Non-carriers	-1.207	0.239	25.575	6.371	3.74e-12
	Height	Non-carriers		115055	170.791	0.0285		Weight	MC4R - Non-carriers	-1.422	0.181	61.997	14.463	3.44e-15
	Height	PIGW:p.H235Q	rs61755368	9642	170.851	0.0979		Weight	POMC - Non-carriers	1.865	0.357	27.323	6.764	1.72e-07
	Height	PTPRT:p.R1384H	rs151076965	2684	170.825	0.1862		Waist-hip ratio	PIGW - Non-carriers	-0.003	0.001	8.25	2.39	0.00407
	Height	MC4R:p.V103I	rs2229616	3972	170.761	0.1512		Waist-hip ratio	PTPRT - Non-carriers	-0.001	0.002	0.35	0.256	0.554
	Height	POMC:p.E206*	rs202127120	959	170.771	0.3094		Waist-hip ratio	MC4R - Non-carriers	-0.004	0.001	7.952	2.318	0.0048
	Weight	Non-carriers		170537	78.3452	0.0438		Waist-hip ratio	POMC - Non-carriers	0.005	0.003	3.607	1.24	0.0576
	Weight	PIGW:p.H235Q	rs61755368	14373	77.7044	0.1497
	Weight	PTPRT:p.R1384H	rs151076965	4099	77.0596	0.2749
	Weight	MC4R:p.V103I	rs2229616	6041	76.4635	0.2256
	Weight	POMC:p.E206*	rs202127120	1435	80.4169	0.4672
	Waist-hip ratio	Non-carriers		77623	0.8656	0.0004
	Waist-hip ratio	PIGW:p.H235Q	rs61755368	6565	0.8655	0.0012
	Waist-hip ratio	PTPRT:p.R1384H	rs151076965	1898	0.865	0.0023
	Waist-hip ratio	MC4R:p.V103I	rs2229616	2827	0.8599	0.0019
	Waist-hip ratio	POMC:p.E206*	rs202127120	654	0.8623	0.0041

## Sheet: Figure2a
Figure 2a
	Variant allele frequencies	rs61755368	rs151076965	rs2229616	rs202127120
	by population	PIGW:p.H235Q	PTPRT:p.R1384H	MC4R:p.V103I	POMC:p.E206*
	Overall European	0.0104	0.0076	0.0198	0.0007
	Estonian	0.0435	0.0095	0.017	0.0035
	Finnish	0.0261	0.0233	0.0118	0.0016
	Bulgarian	0.0161	0.003	0.0142	0.0016
	Other non-Finnish European	0.011	0.005	0.019	0.0008
	Swedish	0.0091	0.0196	0.026	0.001
	North-western European	0.0086	0.0046	0.0198	0.0002
	Southern European	0.0043	0.0017	0.0102	0.0002
	Admixed American	0.0045	0.0006	0.0033	0
	Ashkenazi Jewish	0.0027	0.0002	0.0039	0
	African/African American	0.0014	0.0009	0.0141	0
	South Asian	0	0.0004	0.0224	0
	East Asian	0	0	0.0218	0

## Sheet: Figure2b
Figure 2b
	EstBB	beta	SE	CI95 low	CI95 high	log10P
	PIGW:p.H235Q	-0.0502	0.0069	-0.0636	-0.0368	12.6417
	PTPRT:p.R1384H	-0.0783	0.0123	-0.1024	-0.0542	9.6583
	POMC:p.E206*	0.1693	0.0204	0.1293	0.2093	16.0173
	MC4R:p.V103I	-0.0975	0.0103	-0.1177	-0.0773	20.5332
	FinnGen	beta	SE	CI95 low	CI95 high	log10P
	PIGW:p.H235Q	-0.0365	0.0082	-0.0526	-0.0204	5.0736
	PTPRT:p.R1384H	-0.0194	0.008	-0.0351	-0.0037	1.808
	POMC:p.E206*	0.114	0.0358	0.0438	0.1842	2.8332
	MC4R:p.V103I	-0.0888	0.0105	-0.1094	-0.0682	16.562
	GWAS with the FinnGen dataset was carried out in n = 290,820 participants and is publicly available at:
	https://r10.finngen.fi/pheno/BMI_IRN

## Sheet: Figure3a
Figure 3a	PTPRT:p.R1384H
	PheCode	Description	cases	controls	beta	beta_se	OR	CI95 low	CI95 high	LOG10P	P value
	278	Overweight, obesity and other hyperalimentation	33320	172081	-0.11666	0.040398	0.889888	0.822143	0.963215	2.41115	0.00388
	674	Other complications of the puerperium, NEC	1611	203790	0.520711	0.168812	1.68322	1.20906	2.34335	2.69068	0.002039
	871	Open wounds of extremities	49945	155456	-0.090545	0.034334	0.913434	0.853986	0.977019	2.07777	0.00836
	835	Internal derangement of knee	32411	172990	-0.105681	0.039514	0.899712	0.832662	0.972161	2.1259	0.007483
	947	Urticaria	18814	186587	0.133029	0.050197	1.14228	1.03525	1.26038	2.09441	0.008046
	519	Other diseases of respiratory system, NEC	24088	181313	-0.101899	0.046048	0.903121	0.82518	0.988423	1.57015	0.026906
	873	Broken tooth	1309	204092	-0.437369	0.185817	0.645733	0.448624	0.929445	1.73085	0.018585
	250	Diabetes mellitus	17367	188034	-0.121906	0.055102	0.885232	0.794608	0.98619	1.56957	0.026942
	472	Chronic pharyngitis and nasopharyngitis	26985	178416	-0.089469	0.043074	0.914417	0.840386	0.994969	1.42258	0.037794
	613	Other nonmalignant breast conditions	24701	180700	-0.101597	0.046725	0.903394	0.824335	0.990034	1.52758	0.029677

## Sheet: Figure4
Figure 4
	Population	N	Hom	Het	Ref	AF
	Estonian	180057	21	1503	178533	0.0043
	Russian	18636	1	184	18451	0.005
	Ukrainian	1523	0	6	1517	0.002
	Finnish	774	0	5	769	0.0033
	Belarusian	728	0	8	720	0.0056
	Other	558	0	2	556	0.0018
	Latvian	197	0	2	195	0.0051
	Lithuanian	138	0	2	136	0.0074
	Tatarian	130	0	0	130	0
	German	127	0	0	127	0
	Polish	100	0	0	100	0

## Sheet: Figure5b
Figure 5b	POMC:p.E206*
	PheCode	Description	cases	controls	beta	beta_se	OR	CI95 low	CI95 high	LOG10P	P value
	278	Overweight, obesity and other hyperalimentation	33208	171550	0.278842	0.065684	1.3216	1.16195	1.50318	4.6607	2.18e-05
	716	Other arthropathies	57325	147433	0.207314	0.058039	1.23037	1.09807	1.3786	3.45065	0.000354
	835	Internal derangement of knee	32320	172438	0.198697	0.064919	1.21981	1.07407	1.38533	2.65596	0.002208
	681	Superficial cellulitis and abscess	19840	184918	0.200979	0.079553	1.2226	1.04609	1.4289	1.93836	0.011525
	524	Dentofacial anomalies, including malocclusion	16344	188414	0.266652	0.105017	1.30559	1.06271	1.60398	1.95419	0.011113
	1000	Burns	10056	194702	0.335266	0.108918	1.39831	1.12951	1.73108	2.68134	0.002083
	916	Contusion	81365	123393	0.126288	0.049088	1.13461	1.03053	1.2492	1.99607	0.010091
	1014	Effects of heat, cold and air pressure	4690	200068	0.526596	0.158636	1.69316	1.24069	2.31063	3.04492	0.000902
	371	Inflammation of the eye	29627	175131	0.153448	0.067546	1.16585	1.02128	1.33088	1.63635	0.023102
	727	Other disorders of synovium, tendon, and bursa	33356	171402	0.18548	0.064217	1.2038	1.06143	1.36526	2.41193	0.003873

## Sheet: Figure6
Figure 6	Effects sizes
	POMC - Non-carriers	beta	SE	P value	Significance
	Quantile 1	0.652	0.221	0.00326	**
	Quantile 2	0.862	0.243	0.000386	***
	Quantile 3	0.692	0.267	0.00969	**
	Quantile 4	0.904	0.277241	0.00111	**
	Quantile 5	1.065	0.316852	0.000778	***
	PTPRT - Non-carriers	beta	SE	P value	Significance
	Quantile 1	-0.159	0.128	0.214	NS
	Quantile 2	-0.324	0.145	0.0257	*
	Quantile 3	-0.477	0.154	0.00199	**
	Quantile 4	-0.531	0.169038	0.00167	**
	Quantile 5	-0.562	0.196451	0.00421	**
	Baseline BMI values
	Non-carriers	Mean_BMI	SE_BMI
	Quantile 1	24.1452	0.0226
	Quantile 2	25.2076	0.0243
	Quantile 3	26.0736	0.0263
	Quantile 4	26.8932	0.0279
	Quantile 5	28.532	0.0311

## Sheet: Table1
Table 1
	rsID	Variant (hg38)	AF	INFO	beta (kg/m2)	SE	P value	PIP	Nearest gene
	rs543956628	5_157325310_A_G	0.013	0.959	0.395	0.067	4.66 × 10-9	0.577	FNDC9
	rs200876443	19_49860328_CAG_C	0.064	0.906	0.252	0.033	9.85 × 10-9	1	PTOV1
	rs440401	16_283017_G_T	0.503	0.901	0.104	0.016	1.31 × 10-10	1	PDIA2
	rs61882742	11_18264855_A_C	0.252	0.974	0.099	0.018	2.38 × 10-8	0.727	SAA1
	rs643066	6_165539356_T_C	0.704	0.976	-0.103	0.017	8.61 × 10-10	0.872	C6orf118
	rs61937587	12_39004369_G_A	0.196	0.987	-0.112	0.019	4.57 × 10-9	0.697	CPNE8
	rs76652221	7_24179438_A_G	0.099	0.988	-0.155	0.025	1.03 × 10-9	0.987	NPY
	rs13124636	4_61662453_A_G	0.069	0.989	-0.179	0.03	3.21 × 10-9	0.654	ADGRL3
	rs142259845	17_37854882_G_T	0.044	0.866	-0.254	0.04	1.99 × 10-10	0.92	TBC1D3K

[truncated: 17 more sheets: SupplData1, SupplData2, SupplData3, SupplData4, SupplData5, SupplData6, SupplFig1a, SupplFig1b, SupplFig1c, SupplFig1d, SupplFig4, SupplFig5, SupplFig6a, SupplFig6b, SupplFig6c, SupplFig7, SupplFig9]
